# Supplementary material for: UV-C disinfection of ultrasound probes: Challenges of uneven irradiance on complex surfaces
Source: PLoS One. 2024 Oct 30;19(10):e0312931. doi: 10.1371/journal.pone.0312931 (PMC11524522; doi:10.1371/journal.pone.0312931)
Supplement: S1 Data — (XLSX) [file pone.0312931.s001.xlsx]

## Sheet: Raw data-Endocavity probe
Pixel	Flux	Irradiance	X	Y	Z	R	Angle
1	5.29135e-05	8.28788	9.53576	-5.85916	23.3886	25.9285	-31.5682
2	5.28062e-05	8.19312	9.13083	-5.77255	23.7464	26.0881	-32.3013
3	8.00472e-05	9.58845	9.61306	-4.3421	22.6192	24.9578	-24.3081
4	6.66647e-05	9.27847	9.34973	-4.86914	22.9669	25.2706	-27.5095
5	0.000132686	9.2408	10.3882	-4.94959	22.5829	25.3456	-25.476
6	9.76608e-05	7.89623	10.1777	-6.33691	23.4022	26.2946	-31.9076
7	9.822e-05	8.35701	10.7668	-5.95437	22.9441	26.0348	-28.944
8	7.43977e-05	9.03975	8.85748	-4.26781	23.1074	25.1122	-25.7262
9	5.79469e-05	8.25174	8.69707	-4.75669	23.5194	25.523	-28.6756
10	9.31009e-05	7.16559	8.9797	-6.06641	24.3929	26.6917	-34.0418
11	8.06168e-05	7.40652	10.534	-7.10443	23.9527	27.114	-33.9969
12	0.000112101	7.99395	8.24018	-4.54426	24.1701	25.9373	-28.8757
13	9.06299e-05	7.18141	8.35928	-5.40607	24.8342	26.7552	-32.8913
14	7.77209e-05	6.55649	10.0792	-7.3583	24.651	27.6298	-36.1313
15	8.74872e-05	7.04025	9.34971	-6.85126	24.9052	27.4704	-36.2331
16	7.95924e-05	6.54059	9.11595	-6.95681	25.8518	28.281	-37.349
17	0.000164311	6.61637	8.30445	-5.83207	26.2534	28.1464	-35.0797
18	8.07696e-05	6.54275	7.91779	-5.06618	25.7481	27.4103	-32.613
19	0.000289971	6.46376	7.97978	-5.61442	27.6415	29.313	-35.1295
20	0.000165275	6.94875	7.34762	-3.59575	25.5113	26.7908	-26.076
21	0.000237353	7.98504	7.70179	-3.42092	24.3801	25.7956	-23.9494
22	0.000189149	7.1986	6.90399	-2.60562	25.9293	26.9589	-20.6769
23	7.78706e-05	9.50078	8.55691	-3.13639	22.9733	24.715	-20.1295
24	0.000163482	9.16939	7.85812	-2.50193	23.5953	24.9949	-17.6609
25	8.38736e-05	9.99855	9.37199	-3.19025	22.4419	24.5286	-18.7987
26	9.07721e-05	9.92051	8.80809	-2.58587	22.6554	24.4446	-16.3611
27	0.000284348	6.58847	6.80412	-3.08012	27.7327	28.7208	-24.3555
28	9.24342e-05	10.0433	9.69688	-2.62294	22.1916	24.3593	-15.1359
29	0.000299795	9.44147	11.142	-3.82448	22.3371	25.2531	-18.9447
30	0.000173358	9.57874	10.6918	-2.64969	22.1231	24.7137	-13.9189
31	0.000219378	7.43516	6.43964	0.116288	25.9999	26.7858	1.03454
32	0.000243914	7.62283	6.71898	-0.781726	25.2593	26.1494	-6.63629
33	0.000322062	9.18026	7.25929	0.292088	24.0414	25.1151	2.30414
34	0.000324776	9.16983	7.76814	-0.793515	23.4636	24.7288	-5.83253
35	0.000188379	10.3086	8.77356	-0.836957	22.498	24.1627	-5.44926
36	0.000198138	10.2376	8.4324	0.320941	22.6843	24.203	2.17965
37	0.000207725	10.5189	9.3662	0.32723	22.1286	24.0314	2.00095
38	0.000195445	10.5856	9.72562	-0.854376	22.0357	24.1017	-5.02043
39	0.000244853	7.39439	6.58381	2.06479	25.7142	26.6239	17.4123
40	6.3924e-05	6.11695	12.9647	-7.49183	24.3956	28.6244	-30.0221
41	7.40397e-05	6.55506	11.4473	-7.49295	24.1635	27.768	-33.2072
42	6.95981e-05	6.46861	12.0246	-7.19079	23.8983	27.7025	-30.8798
43	0.000126274	6.08688	10.6392	-8.00661	25.7865	29.0214	-36.9637
44	0.000127494	5.75347	11.5289	-8.11141	25.4948	29.1324	-35.1292
45	6.15564e-05	6.17452	13.5708	-7.15879	24.1893	28.645	-27.8123
46	8.27019e-05	7.56334	13.232	-6.46391	23.6326	27.8454	-26.0358
47	7.37817e-05	6.74226	12.3017	-6.02589	23.17	26.9163	-26.0976
48	8.2188e-05	6.9395	11.7004	-6.41973	23.2294	26.7902	-28.7526
49	7.42867e-05	7.29684	13.8592	-6.13694	23.4921	27.9575	-23.884
50	0.000130629	5.97133	9.99057	-7.75917	26.5503	29.4097	-37.8347
51	0.000214315	7.57455	12.1219	-4.43542	22.6389	26.0602	-20.0977
52	0.000175956	6.83105	12.7753	-3.32143	22.7305	26.2853	-14.5736
53	0.000220225	8.45773	13.6987	-3.44445	23.0406	27.0257	-14.114
54	0.00024362	8.61821	14.0755	-4.66483	23.1843	27.5207	-18.336
55	0.00018511	7.21232	12.9835	-1.04237	22.567	26.0563	-4.59009
56	0.000200992	7.87496	12.5978	0.188531	22.3156	25.6267	0.85739
57	0.000175565	8.79939	11.8107	0.287359	22.0069	24.9775	1.39376
58	0.000355706	9.76865	11.0926	-0.882737	21.9527	24.6119	-4.54995
59	0.000203144	10.2141	10.4088	0.321132	21.8532	24.2076	1.76712
60	0.000163805	5.49304	15.6262	-7.80523	25.8206	31.1738	-26.5419
61	0.000110086	5.77634	14.9963	-7.32219	24.7868	29.8812	-26.0247
62	0.000157174	5.40184	14.5692	-8.25129	26.3538	31.2229	-29.5251
63	0.000104193	5.48415	13.3331	-8.10128	25.5263	29.9164	-31.2831
64	0.000151019	5.88025	15.7304	-6.76922	24.3664	29.7824	-23.2836
65	7.0253e-05	6.9122	14.9321	-6.27886	23.6285	28.6478	-22.8065
66	9.86401e-05	5.86009	16.8854	-6.49117	24.405	30.3786	-21.0281
67	0.000186693	5.59677	12.4746	-8.4187	26.3603	30.3539	-34.0141
68	0.000225878	8.07981	15.6399	-4.86838	23.4093	28.571	-17.2903
69	0.000213138	8.19376	15.2231	-3.67384	23.2249	28.0114	-13.5679
70	0.00019268	7.47845	16.7268	-3.80986	23.5682	29.1507	-12.8313
71	0.000197704	7.19214	17.174	-4.94228	23.8259	29.7834	-16.0546
72	0.000219042	8.3935	15.8541	-1.43973	23.1256	28.0752	-5.18885
73	0.000193771	7.5101	17.2905	-1.56009	23.5058	29.2218	-5.15573
74	0.000193831	7.63109	16.8346	-0.3845	23.2475	28.7054	-1.3084
75	0.000218017	8.62176	15.3976	-0.225344	22.947	27.6352	-0.83847
76	0.000227315	8.75579	14.3899	-1.23907	22.9027	27.0765	-4.92143
77	0.000177347	6.61556	18.7465	-1.5819	24.1023	30.5754	-4.82339
78	0.000183404	6.62055	18.27	-0.458705	23.763	29.978	-1.43822
79	0.000228346	9.08866	13.942	-0.0126295	22.7873	26.714	-0.0519
80	0.000245515	6.15826	7.92591	-5.85149	31.6307	33.1295	-36.4375
81	0.000292847	6.27359	7.31219	-4.60901	30.8848	32.0715	-32.224
82	0.000272435	6.25977	8.69881	-6.94331	30.509	32.4758	-38.5966
83	0.000299493	6.06789	8.42677	-6.21128	33.9665	35.5431	-36.3935
84	0.000291554	6.01542	8.83603	-6.95637	28.7062	30.8303	-38.2124
85	0.000300397	6.02709	9.94756	-8.2128	31.6274	34.1569	-39.5434
86	0.000301464	6.25154	9.40175	-7.40426	34.7531	36.7559	-38.2219
87	0.000350789	6.12866	10.1496	-8.31396	33.5357	36.0108	-39.3222
88	0.000277013	6.12284	8.4032	-5.36233	35.546	36.9173	-32.5431
89	0.000240431	5.89333	10.0353	-7.97638	28.0166	30.81	-38.4787
90	0.000282039	6.06056	11.3696	-9.01638	30.8671	34.1078	-38.4154
91	0.000240274	5.96962	11.3201	-8.7669	29.0591	32.395	-37.7561
92	0.000237811	5.89513	12.8759	-9.59263	31.7401	35.5702	-36.6863
93	0.000191189	5.64978	12.6123	-8.92625	28.1387	32.1019	-35.2886
94	0.000363051	5.59032	14.4082	-9.2338	29.5613	34.1574	-32.6547
95	0.000213456	5.6361	14.6223	-9.65069	31.3547	35.9175	-33.4248
96	0.000356172	5.40815	16.0125	-8.97559	29.1859	34.4787	-29.2723
97	0.000115311	5.28516	15.8061	-8.55827	27.6662	32.9923	-28.4336
98	0.000155961	5.25607	17.7654	-9.03703	30.3923	36.3452	-26.9618
99	0.000210411	7.07553	6.4835	2.7408	26.7393	27.6503	22.9155
100	0.000328991	6.6045	6.25302	-0.546541	27.9184	28.6153	-4.9952
101	0.000314422	6.52374	6.4325	-1.91905	28.9811	29.7484	-16.6118
102	0.000309263	6.62328	6.1662	0.552759	29.4644	30.1078	5.12249
103	0.000332874	6.52516	6.25252	1.8916	28.571	29.3083	16.8324
104	0.000254085	6.46971	7.22884	-4.35888	28.6984	29.9141	-31.0893
105	0.000299899	6.59996	6.39209	2.82637	30.3477	31.1421	23.8534
106	0.000314823	6.38924	6.6081	-2.1841	31.4122	32.1739	-18.2897
107	0.000137139	6.56863	6.67695	-1.59995	32.7917	33.5028	-13.4753
108	0.000287565	6.43889	6.41276	0.111875	32.0068	32.6431	0.99946
109	0.000135448	6.50288	6.64776	-0.903758	32.9846	33.6599	-7.74186
110	0.000287934	6.3015	7.06309	-3.5953	32.35	33.3067	-26.9773
111	0.000274655	6.55164	6.60307	2.25446	32.7836	33.5179	18.8512
112	0.000236334	6.59798	6.90189	3.41308	33.5693	34.441	26.3131
113	0.000259808	6.3835	6.71005	0.878804	33.5493	34.225	7.46146
114	0.000252905	6.33291	7.37954	-0.45296	35.6158	36.3751	-3.51244
115	0.000123029	6.22761	7.32596	-1.48785	35.3037	36.0864	-11.4802
116	0.000124537	6.21875	7.38676	-2.51541	35.0393	35.8977	-18.8052
117	0.000115126	6.10916	7.90806	-3.49308	35.9852	37.0091	-23.8316
118	0.000282327	6.08002	7.65324	-3.98882	34.6755	35.7334	-27.5283
119	0.000269363	5.98632	13.122	-9.8374	33.6319	37.4174	-36.8585
120	0.000308463	6.28311	11.8177	-9.36232	34.6672	37.8037	-38.3873
121	0.000215945	5.66068	15.5847	-9.98075	33.1079	37.9293	-32.6363
122	0.00019006	5.89892	14.526	-10.1658	34.4308	38.7276	-34.9856
123	0.000200384	5.56297	16.7752	-9.98063	33.6885	38.935	-30.7511
124	0.000168034	6.25542	14.9117	-10.3915	36.1627	40.4733	-34.8713
125	0.000363002	6.46304	12.3432	-9.40668	36.6757	39.8239	-37.3109
126	0.000257888	6.46796	14.0332	-10.1075	37.3724	41.1799	-35.7636
127	0.000288468	6.31526	10.4132	-7.74709	37.1627	39.3639	-36.648
128	0.000286853	6.51932	11.6866	-8.70115	37.9538	40.6543	-36.6692
129	0.000253897	6.34772	10.4295	-6.95568	38.5829	40.5684	-33.7003
130	0.000271855	6.26815	9.39442	-5.7639	37.7529	39.3289	-31.531
131	0.000103126	6.17405	9.71177	-5.29449	38.9447	40.485	-28.5975
132	0.000140155	6.62405	14.1428	-9.89671	39.9616	43.5304	-34.9831
133	0.000125742	6.81553	13.2351	-9.20461	40.3213	43.4247	-34.8175
134	0.000156931	6.51017	12.454	-8.68012	39.8563	42.6494	-34.8755
135	6.90146e-05	6.36347	10.6573	-5.57588	40.6245	42.3677	-27.6185
136	0.000154747	6.43549	11.3086	-7.08586	40.3266	42.4774	-32.0709
137	0.000121663	6.60022	12.0598	-7.85624	40.8088	43.2726	-33.0819
138	6.86112e-05	6.45388	10.847	-6.16922	40.5201	42.3981	-29.629
139	0.000111593	6.05666	8.97538	-4.39718	38.0475	39.3384	-26.101
140	9.9119e-05	6.06782	9.46685	-4.37097	39.1203	40.4861	-24.7834
141	0.000179922	6.18917	10.2714	-3.80765	41.1778	42.61	-20.3399
142	0.000109102	6.0711	8.8066	-3.43429	38.2394	39.3904	-21.3042
143	0.000198457	6.22735	9.2533	-3.12041	39.3258	40.5201	-18.6352
144	0.000196742	5.3426	17.8753	-9.47621	32.2009	38.0292	-27.9294
145	0.000248605	6.1577	10.6413	-3.08284	42.3187	43.7449	-16.1565
146	0.00020754	6.37864	10.1396	-1.76852	41.7336	42.9841	-9.89385
147	0.00011415	6.1668	7.79383	-2.48282	36.2207	37.1328	-17.6699
148	0.000424836	6.29078	8.29412	-1.13404	37.6192	38.5394	-7.7857
149	0.000195793	6.46389	9.45324	-0.122352	40.3709	41.4631	-0.74153
150	0.000195929	6.51312	9.57807	1.17245	40.8501	41.9743	6.97886
151	0.00085463	6.37177	8.55593	0.601594	38.3275	39.2755	4.02203
152	0.000166004	6.41364	7.84581	2.41828	36.8968	37.7992	17.1307
153	0.000208817	6.56064	9.79174	2.52753	41.2657	42.4867	14.4738
154	0.000165168	6.46082	8.19488	3.30648	37.6062	38.6305	21.9731
155	0.000154919	6.42886	9.63619	3.54759	40.7309	42.0053	20.2113
156	0.000157426	6.58542	8.62343	4.15133	38.2627	39.4415	25.7062
157	0.000161784	6.70001	9.10287	4.2095	39.2891	40.5489	24.8175
158	0.00019387	6.50072	7.21333	3.17303	34.9077	35.7861	23.744
159	0.000208179	10.4134	9.53308	2.68232	22.1606	24.2728	15.715
160	0.000102602	10.1018	9.91769	3.88051	22.1734	24.5983	21.369
161	0.000101257	10.2462	9.21955	3.83797	22.4405	24.5623	22.6013
162	0.000100113	9.87865	10.2835	3.90042	22.099	24.6846	20.7712
163	9.7178e-05	9.8555	8.89491	3.78834	22.6231	24.6024	23.0691
164	4.62062e-05	9.38721	8.8813	5.47372	23.0367	25.2889	31.6464
165	4.10601e-05	8.8788	8.71603	5.95109	23.4304	25.6977	34.3243
166	8.35058e-05	8.64304	8.34709	5.32728	23.5241	25.5232	32.5468
167	4.81834e-05	9.6226	9.3383	5.56617	22.7434	25.2081	30.7974
168	4.28586e-05	9.1344	9.11982	6.06902	23.0908	25.5576	33.6428
169	4.92078e-05	9.75405	9.83858	5.63528	22.5238	25.2166	29.803
170	4.25405e-05	8.99988	9.57272	6.1653	22.8139	25.4975	32.7835
171	4.55499e-05	9.6447	10.0717	6.22427	22.6202	25.5315	31.7159
172	4.56847e-05	9.14001	10.3724	5.66738	22.3954	25.3231	28.6517
173	3.68811e-05	7.92539	11.46	5.58474	22.4429	25.8109	25.981
174	3.73008e-05	8.45639	11.1411	6.18129	22.5365	25.8887	29.0224
175	4.3257e-05	8.79056	10.9238	5.65246	22.3693	25.5277	27.3591
176	4.17629e-05	8.90271	10.6037	6.23149	22.5264	25.6654	30.4415
177	3.74142e-05	6.5383	11.5933	7.01492	23.02	26.7121	31.1773
178	1.10714e-05	7.55863	10.5603	7.8052	23.4831	26.9053	36.4684
179	3.0507e-05	7.18473	10.4204	7.21068	23.0411	26.2958	34.6823
180	3.02205e-05	7.98604	10.645	7.4071	23.1623	26.5456	34.8314
181	2.51193e-05	7.58058	10.0604	7.63125	23.4731	26.654	37.1818
182	3.48864e-05	8.00453	9.94305	7.20896	23.1833	26.2354	35.943
183	1.39579e-05	7.00893	11.0455	6.95675	22.8148	26.2853	32.2037
184	2.90121e-05	8.1387	9.64781	7.59556	23.6911	26.6841	38.2127
185	3.57824e-05	8.02666	9.51061	7.14089	23.4182	26.2651	36.9004
186	2.94851e-05	7.80193	9.28787	7.49724	23.9833	26.7894	38.9107
187	3.66747e-05	8.12976	9.1315	7.02449	23.7265	26.3756	37.5696
188	2.08362e-05	6.76712	9.91044	8.29556	24.3054	27.5279	39.9311
189	2.04203e-05	6.77741	10.1551	8.31907	24.1414	27.4798	39.3245
190	1.93025e-05	6.2864	10.4304	8.2966	24.0302	27.4787	38.4997
191	2.91485e-05	7.55959	8.97596	7.36175	24.3232	26.9515	39.3573
192	3.45308e-05	7.68457	8.79901	6.88364	24.0813	26.5465	38.0368
193	2.9287e-05	7.60197	8.69832	7.21002	24.6875	27.1499	39.6553
194	7.46215e-05	6.46513	9.76953	8.4675	24.92	28.074	40.9163
195	2.08311e-05	6.9018	9.28416	8.12384	24.8708	27.7624	41.1866
196	2.14094e-05	7.16491	8.94305	7.92724	25.3381	28.015	41.5542
197	2.12038e-05	7.06693	9.10462	8.03118	25.1	27.8819	41.4155
198	0.000166456	8.41124	11.7127	2.6524	22.0913	25.1446	12.7597
199	0.000403708	8.07745	12.8548	3.58198	22.5362	26.1908	15.5704
200	8.70142e-05	8.77048	11.3933	3.85641	22.1355	25.1925	18.7
201	0.000201644	9.97532	10.6201	2.70519	21.9378	24.5229	14.2906
202	9.62255e-05	9.4732	11.0291	3.89311	22.0771	24.9839	19.4423
203	0.000160249	7.24415	13.032	5.15505	22.8708	26.8231	21.5822
204	0.000102042	8.61	13.8547	5.46276	23.1371	27.5158	21.5188
205	8.6313e-05	7.18255	11.9566	5.9538	22.7332	26.3668	26.471
206	3.74973e-05	6.92661	12.1854	6.60852	23.032	26.8818	28.4723
207	4.94568e-05	8.46325	13.0809	6.61649	23.2068	27.4489	26.8309
208	4.92832e-05	8.57261	13.6748	6.26948	23.1743	27.6289	24.6301
209	3.90241e-05	6.91922	11.8651	7.35227	23.3042	27.1647	31.7845
210	4.55722e-05	7.62651	12.7947	7.37057	23.4481	27.71	29.9447
211	4.56968e-05	7.8126	13.4184	7.04118	23.3387	27.8267	27.6879
212	3.60837e-05	6.18572	11.2327	7.6922	23.4199	27.0894	34.4036
213	6.79803e-05	6.34501	13.1751	7.88041	23.8206	28.3391	30.8849
214	7.62799e-05	6.855	11.5973	8.17755	23.853	27.755	35.1886
215	7.06137e-05	6.44494	12.6102	8.34747	24.1098	28.4601	33.503
216	6.93257e-05	6.52525	11.0702	8.56828	24.2408	27.9925	37.7397
217	6.75361e-05	5.99711	10.2652	8.92125	25.5229	28.9203	40.9931
218	0.000174771	7.46446	13.4283	2.32036	22.6464	26.4304	9.80368
219	0.000204199	8.53941	15.3047	2.0295	22.9677	27.6743	7.55372
220	0.000209033	8.81109	14.3422	2.16231	22.8711	27.0825	8.57367
221	0.000387853	8.00145	16.1398	3.01008	23.2608	28.4714	10.5643
222	0.000188002	7.83206	15.3478	5.24813	23.3409	28.4235	18.878
223	8.42241e-05	6.59049	17.8652	4.44811	23.8975	30.1669	13.9814
224	0.00018572	7.97449	16.4167	4.58569	23.5034	29.0335	15.6067
225	0.000177561	7.60134	16.1386	6.1858	23.5822	29.2376	20.9715
226	9.84953e-05	7.97151	15.0743	6.57813	23.4164	28.6152	23.5755
227	9.39479e-05	7.52927	14.9088	7.09092	23.5275	28.7419	25.4367
228	8.79592e-05	6.8918	17.5402	6.56994	23.9921	30.4376	20.5341
229	0.0001666	6.56995	18.1979	5.49469	24.145	30.73	16.8012
230	0.000131901	6.04256	14.7695	7.68198	23.9152	29.1391	27.4801
231	0.00010242	5.27501	17.2895	7.59939	24.6318	31.0387	23.7274
232	0.000196316	5.2846	15.6743	8.07211	24.6268	30.2873	27.248
233	0.000102108	5.24333	14.5818	8.77384	25.1932	30.4024	31.0352
234	5.68508e-05	5.2652	13.1121	8.85077	24.7708	29.3914	34.0197
235	5.48288e-05	5.31287	12.6545	9.17568	25.1911	29.6465	35.9456
236	6.25231e-05	5.79538	11.6254	9.0631	24.9178	28.9514	37.9397
237	5.99949e-05	5.92575	11.2367	9.22166	25.4742	29.3298	39.3749
238	0.000334036	9.04045	7.54099	2.46812	23.7692	25.0586	18.1229
239	0.00027169	8.12571	7.14486	3.34281	24.7016	25.9305	25.0731
240	0.000178762	9.48518	8.17361	3.67503	23.2047	24.8751	24.2097
241	0.000165048	6.81178	7.01914	5.06426	28.1116	29.4139	35.8102
242	0.000225694	6.84754	6.96222	4.58348	26.9877	28.2456	33.3584
243	0.000274534	7.63504	7.64449	5.312	25.1529	26.8202	34.7946
244	0.000162895	7.69979	8.21411	6.08955	24.5399	26.585	36.5515
245	0.000196935	7.1394	7.56216	5.87666	26.4139	28.0966	37.8513
246	5.62821e-05	7.31808	8.48236	7.03974	25.0525	27.3704	39.6902
247	7.62398e-05	6.73219	8.10878	7.13457	26.9047	28.9917	41.3432
248	0.000135562	6.61111	7.41725	6.26906	29.1478	30.7232	40.2045
249	7.53883e-05	6.57391	8.33096	7.55165	27.6719	29.8691	42.1909
250	0.000261758	6.76422	8.02908	7.24051	28.903	30.859	42.0437
251	7.47936e-05	6.83217	8.68871	7.86314	26.3268	28.8171	42.1446
252	4.01517e-05	6.72979	8.72709	7.75696	25.7032	28.231	41.6319
253	6.66083e-05	6.49564	9.05184	8.43803	27.5244	30.1782	42.99
254	7.06897e-05	6.29737	9.19744	8.48057	26.6829	29.4701	42.6778
255	6.57888e-05	6.10934	9.98857	8.97451	26.3127	29.541	41.939
256	0.000261642	6.43744	8.77708	8.29112	29.9213	32.2655	43.3691
257	0.000135093	5.92332	10.1657	9.18508	28.0232	31.1931	42.099
258	0.000127958	5.90238	10.8347	9.48468	27.2647	30.8336	41.1989
259	0.000229969	6.1665	10.1928	9.34931	29.189	32.3001	42.5285
260	0.000116532	5.77014	11.6652	9.62729	26.7856	30.7609	39.5329
261	0.000193361	9.96982	8.55616	2.61346	22.6975	24.397	16.9852
262	0.000104619	5.32757	13.2746	9.57466	26.4317	31.0889	35.8021
263	0.000167261	5.47371	12.674	9.8677	27.4699	31.8213	37.9035
264	0.000238279	6.2737	9.75304	9.35834	32.0446	34.7787	43.8169
265	0.000176909	5.83303	12.929	10.2971	29.3228	33.6603	38.535
266	0.000239033	6.03681	11.5648	10.1217	30.1518	33.8426	41.1927
267	0.000212269	6.08359	11.2877	10.2216	31.5554	35.0376	42.1627
268	0.000150255	5.38383	14.5055	9.64593	27.1126	32.2265	33.6233
269	0.00017149	5.2683	15.3551	9.17001	26.2943	31.8003	30.8455
270	0.000108516	5.15285	15.7156	9.90076	28.407	33.9406	32.2108
271	0.000153643	5.10272	17.3061	9.45815	28.1105	34.3389	28.6576
272	0.000154772	5.09396	17.0312	9.00776	26.8513	33.0483	27.8742
273	0.000178665	4.90369	17.8731	8.13886	25.7551	32.3885	24.4831
274	0.000177104	7.50655	17.2132	1.81046	23.362	29.075	6.00423
275	0.000169316	6.56401	18.0542	2.8341	23.7957	30.0037	8.92135
276	0.000172295	6.56737	18.6551	1.74052	23.9384	30.3988	5.33028
277	0.000149271	5.78074	19.4846	2.79636	24.5034	31.4307	8.16709
278	0.000252349	6.69068	7.69991	6.69279	32.357	33.9272	40.9973
279	0.000210104	6.84901	7.76015	6.48024	33.7266	35.2093	39.8641
280	0.000223558	6.66342	7.08902	5.18979	32.1696	33.3478	36.2075
281	0.000264816	6.56713	7.07811	5.36115	30.6762	31.9354	37.1413
282	0.000240842	6.646	8.56993	7.88152	34.0885	36.022	42.6039
283	0.000181256	6.64457	8.69715	7.64238	35.3275	37.1763	41.3065
284	0.000220169	6.59422	8.61449	8.20017	31.3733	33.552	43.5885
285	0.000217368	6.50022	7.46071	4.7372	34.8776	35.9799	32.4136
286	0.000206636	6.42797	9.64822	9.25222	33.3902	35.9666	43.7997
287	0.000318615	6.64625	6.67999	4.15635	29.6399	30.6663	31.8903
288	0.000145886	6.64449	9.85576	8.54251	36.9579	39.1918	40.9172
289	0.000209645	6.68072	9.70555	8.83188	35.8811	38.2054	42.3016
290	0.000188703	6.40034	10.8939	10.0081	35.4717	38.4328	42.5733
291	0.000220506	6.35278	10.9638	10.1893	34.2198	37.35	42.9031
292	0.000217245	5.94477	12.7592	10.8075	32.61	36.6471	40.2657
293	0.000197012	6.10216	12.5402	10.8813	33.9289	37.7734	40.9486
294	0.000202549	5.5843	14.5688	10.9739	32.5236	37.2888	36.9887
295	0.000337977	5.49141	14.4615	10.5635	30.64	35.4899	36.1466
296	0.000331635	5.38975	15.8918	10.3057	30.0439	35.5161	32.963
297	0.000153494	5.31159	17.4307	10.3641	31.1182	37.1427	30.7354
298	0.00013044	6.72242	9.292	5.50169	39.1026	40.5663	30.6293
299	0.000126705	6.60988	9.76585	5.72231	40.0044	41.5749	30.3682
300	0.000133792	6.81068	10.2211	5.38839	41.2562	42.8436	27.7974
301	0.000185976	6.78088	10.2806	4.50587	41.7961	43.2771	23.6673
302	0.000145073	6.73533	10.2008	6.99664	39.9345	41.8063	34.4458
303	0.000151576	6.87154	10.1195	7.73426	38.95	40.9796	37.3903
304	0.00013926	6.72311	9.03927	6.50742	37.8154	39.4215	35.7503
305	0.000147812	6.86008	9.43182	7.46566	37.7328	39.6038	38.363
306	0.000172905	6.40531	7.79955	4.48603	36.0912	37.1959	29.906
307	0.00018142	6.63666	8.45481	6.39477	36.4869	37.9957	37.1019
308	0.00016908	6.69739	8.2281	5.33088	36.7477	38.033	32.9387
309	0.000182142	6.8934	10.9083	7.45888	41.0366	43.1118	34.3635
310	0.000173182	6.8198	10.9319	6.58108	41.9209	43.8199	31.0481
311	0.00017872	6.71188	10.9048	8.87807	38.9588	41.4189	39.1506
312	0.0001771	6.72544	10.897	9.41105	37.8165	40.4648	40.815
313	0.000200733	6.85785	11.7981	8.77298	41.2286	43.7717	36.6342
314	0.000202901	6.85804	11.8759	9.45454	40.1352	42.9099	38.5238
315	0.000194529	6.47802	11.691	10.2881	36.9212	40.0711	41.3479
316	0.000429595	6.61309	12.954	10.8644	38.1127	41.6943	39.9861
317	0.000221285	6.68224	13.1312	10.5638	40.1844	43.5753	38.816
318	0.000109948	5.17816	19.669	-6.39371	25.8057	33.0709	-18.0076
319	0.000178539	5.15894	18.4392	-6.91692	25.7887	32.4485	-20.5621
320	0.000104863	4.8634	20.5638	-6.2987	26.4238	34.07	-17.0299
321	0.000208072	5.01103	20.7649	-6.8713	27.6395	35.2468	-18.3099
322	0.000149727	5.24434	17.4116	-7.71736	26.5706	32.6913	-23.9044
323	8.95108e-05	5.28693	17.9098	-6.45133	24.7804	31.2481	-19.8097
324	0.000119364	4.92116	21.988	-6.23426	27.8758	36.0472	-15.8296
325	0.000119718	5.0026	22.6037	-6.24377	28.7678	37.1146	-15.4417
326	0.000132804	5.03811	21.0071	-4.67991	25.8114	33.607	-12.5591
327	0.000154779	5.76618	19.6578	-4.80203	24.9122	32.0953	-13.7274
328	0.000147724	5.72904	20.1281	-3.68817	25.0948	32.3805	-10.3834
329	0.0001274	5.03039	21.4152	-3.58445	26.0633	33.9227	-9.50204
330	0.000167081	6.36102	18.7167	-3.77636	24.3161	30.9168	-11.4071
331	0.000177983	6.47807	18.1984	-4.90245	24.2013	30.6744	-15.0769
332	0.0001159	4.54758	22.5455	-4.54474	27.3154	35.7083	-11.397
333	0.000119488	4.72418	22.1739	-3.5343	26.8118	34.972	-9.05622
334	0.000111954	4.5719	23.1637	-3.50173	28.0752	36.5655	-8.59649
335	0.00011642	4.54388	23.4452	-4.58024	28.6542	37.3057	-11.0541
336	0.000116938	4.65148	22.5331	-1.42601	27.0213	35.2126	-3.62114
337	0.000235555	5.2767	20.8435	-8.0419	30.646	37.9249	-21.0978
338	0.000217744	5.31345	20.4983	-8.58449	32.006	38.9648	-22.7234
339	0.000186842	5.22569	19.2581	-8.34478	29.5821	36.2714	-23.4277
340	0.000196337	5.23604	19.3484	-7.86608	28.3789	35.2363	-22.1241
341	0.000228023	5.03913	22.4174	-6.97277	30.1577	38.2184	-17.2779
342	0.00012026	5.17616	23.4276	-6.40811	30.6953	39.1423	-15.2979
343	0.000122635	5.44208	23.6933	-6.49586	31.753	40.1475	-15.3317
344	0.000156537	5.16109	17.6494	-8.14101	27.6693	33.8137	-24.7621
345	0.000129709	5.65521	23.8114	-6.57362	32.8384	41.0921	-15.4332
346	0.000127269	4.88736	24.0882	-4.70507	30.1387	38.868	-11.0522
347	0.000121456	4.85839	23.9196	-3.6062	29.4876	38.1401	-8.57355
348	0.000142286	5.41274	24.485	-4.82605	31.7117	40.3539	-11.1502
349	0.000130842	5.15502	24.4333	-3.71765	31.0085	39.6527	-8.6515
350	0.000144024	5.62424	24.7223	-3.82781	32.5915	41.0859	-8.80135
351	0.000117531	4.63249	23.4616	-1.43094	28.3166	36.8012	-3.49019
352	0.000123803	4.83769	24.0055	-0.401143	29.1419	37.7581	-0.95735
353	0.00012491	4.81421	24.1819	-1.49788	29.7339	38.3551	-3.5445
354	0.00011603	4.63835	23.2027	-0.365656	27.7663	36.1866	-0.90286
355	0.000142005	5.39998	24.6816	-1.58355	31.2454	39.8492	-3.67102
356	0.000132333	5.07376	24.5989	-0.462653	30.6219	39.2813	-1.07749
357	0.000210007	5.94181	17.2402	-10.4606	36.6636	41.8434	-31.2476
358	0.000208018	5.7783	17.5511	-10.1963	35.4392	40.8404	-30.1545
359	0.000191179	5.32709	19.0227	-9.32655	32.7508	39.0059	-26.118
360	0.00019361	5.64656	19.3326	-9.8338	35.6993	41.7719	-26.9608
361	0.000198007	5.5416	19.7042	-9.46846	34.4984	40.8417	-25.6657
362	0.000236117	5.58677	21.8231	-8.24839	33.4207	40.7582	-20.7049
363	0.000196993	5.42877	21.3773	-8.77704	34.7454	41.7285	-22.322
364	0.000210039	6.02461	20.6037	-9.63508	37.2422	43.6386	-25.0626
365	0.00017845	5.95119	21.9309	-8.86574	37.6293	44.4469	-22.0114
366	0.000227694	6.13225	22.3329	-8.37303	36.3334	43.4624	-20.552
367	0.000181406	6.08227	23.35	-7.37063	36.7795	44.1847	-17.5187
368	0.000120943	6.30562	23.8176	-6.79112	35.9979	43.6949	-15.9145
369	8.92938e-05	6.24199	23.5431	-6.87239	38.0744	45.2899	-16.2729
370	0.000213079	5.58031	23.2965	-7.2189	33.6837	41.5864	-17.2167
371	0.000118833	6.26599	23.9821	-6.70659	34.9202	42.8899	-15.6236
372	0.000141813	5.68845	23.9506	-5.33035	37.9957	45.2297	-12.547
373	0.000160793	6.28731	24.3939	-5.2113	36.4725	44.1867	-12.0589
374	0.000132194	5.79635	24.3339	-4.24878	37.1754	44.6341	-9.90418
375	0.00014385	6.19363	24.6679	-4.10124	35.6806	43.571	-9.43952
376	0.000161515	6.22052	24.6299	-5.07212	34.9074	43.022	-11.6364
377	0.000141011	6.00955	24.7995	-3.95015	34.1585	42.396	-9.05026
378	0.000153926	5.83995	24.6665	-4.93934	33.326	41.7547	-11.3234
379	0.000120056	5.6973	23.9941	-4.39898	38.6319	45.6891	-10.389
380	0.000142851	6.06191	24.5949	-2.16978	37.1218	44.5831	-5.04162
381	0.000151327	6.2749	24.9157	-1.98112	35.7218	43.5977	-4.5462
382	0.000133457	6.14212	24.9026	-1.01219	36.46	44.1645	-2.32755
383	0.000120176	5.92499	24.6522	-1.2415	37.802	45.1471	-2.88302
384	0.000118794	5.45499	24.4346	-2.38913	38.4918	45.655	-5.58442
385	0.000151349	6.21307	25.0338	-1.81395	34.2906	42.495	-4.14442
386	0.000138487	6.19672	25.112	-0.815808	35.0807	43.1501	-1.8607
387	3.59916e-05	3.78352	24.7484	-2.35731	39.1303	46.3596	-5.44108
388	3.4082e-05	4.11663	24.7731	-1.37282	38.7993	46.054	-3.17184
389	0.000152008	5.74453	24.9623	-1.68296	32.8151	41.2648	-3.85705
390	0.00013369	5.93557	25.1409	-0.658288	33.6818	42.0352	-1.49989
391	0.000148198	5.63	24.9734	-0.547108	32.1722	40.731	-1.25502
392	1.77988e-05	4.25032	25.016	0.236361	38.5037	45.9172	0.54134
393	6.96447e-05	5.97724	24.8417	0.444496	37.5562	45.0309	1.02509
394	7.48737e-05	6.09698	24.9439	0.619472	36.6874	44.3683	1.42262
395	7.86352e-05	6.28898	25.0187	1.32621	36.2288	44.048	3.03434
396	8.02832e-05	6.28523	25.1738	0.859869	35.3604	43.4145	1.95631
397	0.000117444	6.25488	16.069	-10.592	36.9287	41.6429	-33.3912
398	4.84434e-05	6.4922	16.5476	-10.7521	38.1714	42.9708	-33.0145
399	4.65881e-05	6.29867	16.6435	-10.819	38.8611	43.6376	-33.0257
400	0.000151044	6.42175	16.097	-10.706	39.2959	43.7938	-33.6275
401	0.000221239	6.5303	14.6817	-10.2398	38.9113	42.831	-34.894
402	3.90227e-05	6.13049	17.5473	-10.8405	39.1155	44.2204	-31.7071
403	0.000217916	6.17469	18.4738	-10.5865	38.2972	43.8182	-29.815
404	9.17366e-05	6.27854	18.3023	-10.8063	39.5063	44.8609	-30.5589
405	2.02226e-05	6.05379	18.0769	-10.9142	40.1683	45.3804	-31.122
406	3.70435e-05	6.24738	17.6669	-10.9312	39.9869	45.0618	-31.7466
407	2.09264e-05	6.83976	18.1983	-10.9798	40.8897	46.0837	-31.1044
408	0.000132638	6.5665	16.8405	-10.8316	40.7622	45.4146	-32.7487
409	7.29112e-05	6.52255	17.9183	-10.9933	41.2302	46.2801	-31.5301
410	4.62459e-05	6.34995	19.076	-10.8874	40.8031	46.3393	-29.7151
411	1.1089e-05	6.27725	18.8128	-10.9504	41.1269	46.5323	-30.2025
412	1.04085e-05	6.29989	18.876	-10.994	41.4969	46.8952	-30.2179
413	6.76903e-05	6.79954	16.8708	-10.8089	41.647	46.2161	-32.6473
414	0.000138569	6.82537	14.7427	-9.93958	41.2637	44.9315	-33.9881
415	4.07053e-05	6.7585	18.4777	-11.0471	42.158	47.3367	-30.8736
416	0.000180577	5.91156	20.3369	-9.99954	38.478	44.6557	-26.1831
417	9.26921e-05	6.06059	19.5477	-10.4732	38.8885	44.7674	-28.1815
418	4.83898e-05	6.28582	20.145	-10.5225	40.2852	46.2541	-27.5799
419	4.37641e-05	6.21766	20.1067	-10.6597	40.8746	46.7829	-27.9306
420	5.68453e-05	5.50132	22.0038	-8.47571	40.9751	47.2754	-21.0663
421	4.49305e-05	6.67927	19.6057	-10.8614	41.1129	46.8254	-28.986
422	5.88459e-05	5.74861	21.1414	-9.58797	41.6787	47.7075	-24.395
423	2.0313e-05	4.67692	21.9212	-8.18777	41.579	47.7115	-20.4811
424	2.94633e-05	5.7676	20.7558	-10.104	42.0145	47.9386	-25.9569
425	4.1765e-05	6.54962	20.4847	-10.4722	41.7252	47.6474	-27.077
426	1.3313e-05	5.21904	20.8133	-9.75928	42.6252	48.4287	-25.1217
427	2.53674e-05	4.96202	21.1989	-9.24328	42.2894	48.1998	-23.5585
428	2.13198e-05	4.80579	21.475	-8.78552	42.2281	48.1827	-22.2497
429	2.97688e-05	6.40607	20.2342	-10.5568	42.3374	48.097	-27.5523
430	4.13384e-05	6.92056	19.8371	-10.8147	42.0546	47.7395	-28.5982
431	2.38683e-06	5.16885	20.2063	-10.4949	42.8805	48.5508	-27.4469
432	2.29194e-05	6.5863	19.3541	-10.8824	42.168	47.6566	-29.3482
433	5.67796e-06	6.1681	19.8092	-10.7529	42.5978	48.1933	-28.4942
434	3.64879e-05	6.10855	19.2238	-10.9234	42.5437	47.9462	-29.6063
435	2.2579e-05	5.61753	20.5022	-10.0671	42.9341	48.6316	-26.1521
436	7.57765e-05	5.91654	21.5002	-9.41815	41.0135	47.2553	-23.6558
437	8.57834e-05	6.18986	21.0177	-9.99775	40.361	46.5908	-25.4397
438	2.37069e-05	5.59139	21.6165	-8.62901	42.5381	48.4894	-21.7612
439	9.28899e-05	6.3188	21.325	-9.65527	39.6209	46.0195	-24.3595
440	7.19677e-05	5.9205	22.3928	-8.20258	40.2875	46.8167	-20.118
441	7.86713e-05	6.21234	22.1964	-8.80254	39.5859	46.2299	-21.632
442	2.88181e-05	5.36245	21.4736	-8.92373	42.9953	48.8809	-22.5662
443	5.45802e-05	5.31488	22.7172	-7.26305	40.2875	46.8178	-17.7299
444	2.99688e-05	5.43398	20.7714	-9.73659	43.2204	48.9312	-25.1149
445	4.90744e-05	5.09261	22.1756	-8.60207	43.095	49.2233	-21.2016
446	8.85659e-05	6.13849	22.5355	-8.37747	38.83	45.6706	-20.3924
447	2.55288e-05	4.93523	22.9466	-6.62112	40.6667	47.1611	-16.0952
448	4.6957e-05	5.01321	22.4591	-7.48633	41.8043	48.0422	-18.4348
449	5.11531e-05	4.85306	22.5395	-7.27271	41.2706	47.5834	-17.8831
450	7.49198e-05	6.02315	23.1306	-7.38652	38.829	45.7961	-17.7104
451	6.81499e-05	5.74495	23.116	-6.87206	39.5848	46.3523	-16.5565
452	5.09821e-05	4.12105	23.3616	-6.58978	41.3256	47.9269	-15.7526
453	8.25775e-05	5.38733	23.3522	-7.84966	42.5714	49.186	-18.5797
454	0.000124299	4.48186	23.8034	-6.93797	41.7324	48.542	-16.2498
455	4.45166e-05	4.84654	24.9792	-6.23215	41.3401	48.7012	-14.0089
456	4.40923e-05	4.86081	25.4668	-5.61399	41.0058	48.5958	-12.4316
457	9.24673e-05	5.48813	26.0856	-6.49499	42.0646	49.9207	-13.9816
458	0.000144019	5.65215	26.397	-7.06895	42.8206	50.7974	-14.9917
459	9.30273e-05	5.62023	26.9119	-5.34638	41.5158	49.7634	-11.2362
460	0.000145064	5.5609	27.3994	-5.78852	42.1623	50.6152	-11.9291
461	4.28796e-05	3.54394	24.2566	-4.95982	40.2801	47.2807	-11.5562
462	3.57373e-05	4.02457	24.8974	-4.00904	39.8727	47.1782	-9.14739
463	0.000110378	4.3466	25.4086	-4.61048	40.3723	47.9247	-10.2846
464	0.000122817	5.27974	23.572	-5.42655	39.4664	46.2891	-12.9643
465	5.12634e-05	4.62355	23.5696	-5.27261	40.0844	46.7984	-12.6097
466	3.70279e-05	4.1265	24.1726	-4.24691	39.7879	46.7486	-9.96466
467	8.48623e-05	4.59034	26.1654	-3.58263	40.08	47.9986	-7.79658
468	0.000148018	5.40376	28.221	-4.32359	41.6313	50.4805	-8.71025
469	0.000248634	5.27064	27.5328	-3.56334	40.829	49.3737	-7.37433
470	3.22448e-05	3.19382	25.1627	-2.21011	39.2205	46.6507	-5.01958
471	2.86522e-05	3.62572	25.4905	-1.15109	39.0361	46.6359	-2.58559
472	7.53603e-05	3.84284	25.9821	-1.92217	39.396	47.2314	-4.23107
473	5.99153e-05	4.02041	26.4122	-0.840104	39.3165	47.372	-1.82181
474	1.4697e-05	3.27664	25.3192	0.310884	38.6503	46.2061	0.70348
475	6.1461e-05	5.95143	24.8672	0.906046	37.9504	45.381	2.08668
476	0.000131868	5.06596	21.3327	1.72386	25.694	33.4401	4.61993
477	0.000130495	5.09047	20.8042	2.79011	25.3983	32.9496	7.63852
478	0.000149811	5.73078	20.0569	1.71879	24.7215	31.8808	4.89802
479	0.000122216	4.79305	21.9787	2.79766	26.4744	34.5222	7.25415
480	0.000122749	4.72187	22.4556	1.73517	26.8391	35.0371	4.41854
481	0.000117077	4.60596	22.9841	2.82291	27.7071	36.1099	7.002
482	0.000125362	4.97988	20.9786	4.916	25.8081	33.6203	13.1884
483	0.000116368	4.52524	21.6429	5.97241	26.5543	34.7738	15.427
484	0.000112988	4.5008	22.7632	4.94179	27.753	36.2328	12.2486
485	0.000117136	4.65888	22.1146	4.92033	26.9249	35.1883	12.5436
486	0.000129755	5.02519	20.4346	5.97451	25.4988	33.2183	16.2975
487	0.000143699	5.67986	19.688	4.92619	24.8709	32.1006	14.0477
488	0.000116348	4.45328	22.9513	6.03064	28.2288	36.8782	14.7221
489	0.000152276	5.88321	19.0809	5.99503	24.6346	31.7315	17.4422
490	0.000115043	4.9336	19.0068	7.60976	25.6051	32.784	21.8197
491	0.000108601	4.67806	19.906	7.59544	26.1971	33.7673	20.8851
492	0.000119298	4.82371	21.982	7.67591	28.4445	36.7589	19.2487
493	0.000199587	4.72997	20.1292	8.20366	27.5501	35.0926	22.1733
494	0.00012277	4.81704	21.3222	7.63914	27.598	35.7021	19.7112
495	0.000187247	4.85128	18.8426	9.18716	28.6301	35.4842	25.9927
496	0.000174748	4.95148	18.791	9.68827	30.0008	36.7017	27.2748
497	0.000178175	5.20413	18.2287	10.5198	32.5736	38.7813	29.9893
498	0.000207849	5.03938	20.0086	9.90668	32.3347	39.2941	26.341
499	0.000216821	4.94657	20.2927	9.37974	30.8229	38.0766	24.8075
500	0.000230555	5.37791	21.3451	9.5367	33.49	40.8428	24.0745
501	0.000218563	4.86609	22.0364	8.37796	30.4531	38.5122	20.8162
502	0.000125561	4.94356	22.4812	7.73975	29.3974	37.809	18.9974
503	0.000126467	5.34999	23.2424	7.85712	31.2972	39.7675	18.6779
504	0.000130047	5.4485	23.4156	7.91336	32.3601	40.7196	18.6728
505	0.000210799	5.30601	22.8783	8.51951	33.3609	41.3394	20.4245
506	0.000123344	4.64007	23.6733	6.10694	29.6596	38.4372	14.4651
507	0.000118171	4.63005	23.5667	5.00816	29.1242	37.798	11.9975
508	0.000107365	5.85256	23.6735	8.01044	34.395	42.5161	18.6944
509	0.000127643	4.91699	24.1488	5.05349	30.6054	39.3115	11.8194
510	0.00014022	5.16976	24.1627	6.16546	31.1872	39.9311	14.3144
511	0.000145516	5.49924	24.5097	5.08723	32.1558	40.7505	11.7258
512	0.000155079	5.57253	24.4191	6.22589	32.7699	41.3391	14.3034
513	0.000167262	5.94098	24.4392	6.30558	34.307	42.5912	14.4674
514	0.000142716	5.90024	24.6475	5.12717	33.6828	42.0513	11.7511
515	0.000453348	6.40691	14.5673	11.5451	38.0776	42.3722	38.398
516	0.000416619	6.14912	14.4448	11.4477	35.9294	40.381	38.3973
517	0.000241696	6.87881	14.3924	11.1088	41.4325	45.246	37.6627
518	0.000423487	5.83533	15.816	11.4207	35.0753	40.1355	35.833
519	0.000259194	7.00654	16.0967	11.8605	41.4532	46.0233	36.3838
520	0.000244775	6.66412	16.4488	11.9963	40.17	45.0345	36.1037
521	0.000208732	6.24011	18.206	11.9948	40.198	45.7298	33.3783
522	0.000583592	5.63559	17.6312	11.1405	35.0882	40.8185	32.2872
523	0.000379426	5.78486	19.0304	11.0229	36.3339	42.4714	30.0805
524	0.000317972	6.04052	19.2488	11.3933	38.9547	44.9199	30.6211
525	0.000208588	6.03107	19.5073	11.0486	37.6427	43.8129	29.5265
526	0.000112164	6.66454	19.4303	11.792	41.1169	46.9807	31.2529
527	0.000101034	6.07281	20.8488	10.8268	39.0303	45.555	27.4429
528	9.95905e-05	6.02642	20.7076	11.0287	40.7891	47.0552	28.0393
529	0.000105523	6.36143	21.0833	10.665	39.9458	46.4103	26.8326
530	0.000101716	5.8217	21.4944	10.0611	36.7787	43.7711	25.0833
531	0.000101233	6.06797	22.2069	9.55013	37.2488	44.4053	23.2702
532	9.62461e-05	6.15424	21.8197	9.97114	38.1884	45.0986	24.5594
533	9.78582e-05	6.18473	22.3783	9.32383	38.6782	45.6479	22.6188
534	9.2166e-05	6.20187	22.0543	9.66726	39.5809	46.3303	23.6697
535	7.70457e-05	6.00564	24.426	4.23795	36.9261	44.4762	9.84292
536	7.40179e-05	5.93603	24.2858	4.45778	37.898	45.2319	10.4011
537	8.4691e-05	6.05657	24.4005	4.96783	36.5761	44.2479	11.5079
538	6.88109e-05	5.84902	24.0331	5.29843	38.5685	45.7514	12.4328
539	8.47446e-05	6.41945	24.6645	4.54241	35.5545	43.5097	10.4351
540	7.60137e-05	5.60847	24.0672	6.00404	37.2892	44.7858	14.0076
541	7.31335e-05	5.66235	23.8401	6.11481	38.3098	45.5344	14.3858
542	8.89769e-05	6.1155	24.0475	6.73907	36.9513	44.5993	15.655
543	0.0001581	6.04361	24.4823	5.75189	35.2443	43.297	13.2213
544	8.6938e-05	6.04029	24.1985	6.91235	35.928	43.8653	15.9421
545	9.2302e-05	5.23862	23.4421	6.97163	39.257	46.252	16.5623
546	8.77821e-05	5.66768	23.1284	7.81006	39.2267	46.2023	18.6589
547	9.256e-05	6.03063	23.1074	8.19477	38.3344	45.5041	19.5265
548	9.99377e-05	5.99879	23.5066	7.8304	37.4646	44.9163	18.4237
549	0.000103383	6.17054	23.6281	8.04474	35.9483	43.764	18.8023
550	9.51124e-05	6.25769	23.1648	8.53844	36.8689	44.3714	20.2337
551	9.6985e-05	5.7268	23.1462	8.58915	35.3526	43.1199	20.359
552	0.000105418	5.67783	21.9703	9.5938	35.803	43.0882	23.5895
553	8.45645e-05	5.46472	22.4921	8.82047	40.0267	46.7528	21.4131
554	0.00019905	5.38778	20.9644	10.0323	34.9745	41.9925	25.5729
555	0.000135639	5.14944	21.0258	-0.428072	25.4137	32.9867	-1.16634
556	0.000130715	5.10841	21.4176	-1.47995	25.8682	33.6165	-3.95282
557	0.000122509	4.7575	22.2014	-0.390507	26.5132	34.5833	-1.00769
558	0.000159048	5.88801	19.7039	-0.460241	24.4958	31.4404	-1.33806
559	0.000152237	5.82096	20.1443	-1.54084	24.8922	32.0592	-4.37405
560	0.000121945	4.66041	23.3995	1.75758	28.1262	36.6293	4.29553
561	0.000122606	4.73419	23.7939	2.85399	29.0674	37.6724	6.83973
562	0.000124709	4.67467	24.141	1.76055	29.5328	38.1847	4.17108
563	0.00014346	5.26001	24.6707	1.73481	31.0324	39.682	4.02235
564	0.000134575	5.09433	24.3892	2.86128	30.5353	39.1845	6.69121
565	0.000157483	5.60692	24.9973	1.68778	32.5873	41.1053	3.86266
566	0.00014733	5.46341	24.7773	2.8488	32.071	40.6273	6.55886
567	0.000152909	6.08904	25.1128	1.61728	34.0364	42.329	3.68481
568	0.000145781	5.89253	24.9581	2.82749	33.5848	41.9386	6.46345
569	0.000144969	6.18668	25.0675	2.1373	34.9249	43.043	4.87335
570	8.21185e-05	6.20567	24.8868	3.31643	35.4078	43.4058	7.59055
571	8.32918e-05	6.35157	24.7702	3.16218	36.3209	44.0769	7.27505
572	7.55304e-05	6.08997	24.7959	2.44939	36.7065	44.3644	5.6415
573	7.07172e-05	5.99762	24.6798	2.75501	37.6139	45.072	6.36957
574	6.45877e-05	5.97037	24.8271	2.01371	37.97	45.4111	4.63707
575	3.29543e-05	3.96439	26.0618	0.492006	38.9802	46.8926	1.08153
576	2.68331e-05	3.93522	26.3098	1.08052	39.0722	47.117	2.35175
577	2.84584e-05	4.09645	25.4603	0.871916	38.6739	46.3104	1.96139
578	6.60971e-05	4.58025	27.1834	1.07955	39.4956	47.9584	2.27422
579	2.7937e-05	4.01452	25.3388	1.90436	38.6848	46.2839	4.29804
580	2.58404e-05	3.77827	26.1088	2.04431	39.0607	47.0275	4.4771
581	2.37731e-05	3.78039	25.7393	2.48824	38.9796	46.7772	5.52169
582	2.69522e-05	4.11924	25.0248	2.4173	38.5804	46.0492	5.51745
583	5.25612e-05	4.54591	26.6858	2.79007	39.442	47.7032	5.96872
584	0.000105678	4.82738	27.4064	2.24309	39.7296	48.3175	4.67898
585	6.82501e-05	6.10172	24.5139	3.68763	38.2003	45.5389	8.55485
586	2.59917e-05	3.71482	25.2834	3.52951	38.9892	46.6033	7.94701
587	2.72783e-05	4.17951	24.8163	3.49645	38.7491	46.1472	8.01979
588	9.37639e-05	5.02694	28.2185	2.821	40.2804	49.2621	5.7089
589	8.24547e-05	4.42007	26.5637	4.12532	39.7855	48.016	8.82747
590	7.35284e-05	4.11584	25.7335	4.80173	39.714	47.5654	10.5695
591	8.3762e-05	4.46442	25.1226	4.43943	39.2653	46.8254	10.0213
592	1.88826e-05	3.8292	24.4951	5.34305	39.396	46.6969	12.305
593	2.23277e-05	4.57618	24.1008	5.46496	39.2417	46.3749	12.776
594	3.3777e-05	4.65218	23.6165	6.5636	39.7726	46.7192	15.5319
595	0.000138979	7.15686	17.4263	12.1345	42.3031	47.3337	34.8508
596	9.708e-05	5.99813	19.8687	11.6176	42.4385	48.2779	30.3156
597	0.000105606	6.37243	19.0026	12.0674	41.9389	47.5982	32.4173
598	8.25911e-05	5.11023	20.9302	10.6221	42.1036	48.2039	26.9079
599	6.2975e-05	5.64542	21.2014	10.3963	42.7796	48.8638	26.1214
600	8.58289e-05	5.28182	21.3414	10.3087	41.2761	47.5967	25.7823
601	5.80209e-05	5.7288	21.837	9.86726	42.5372	48.8224	24.3163
602	4.8167e-05	4.89483	22.3792	8.88269	41.4636	47.9475	21.649
603	7.31536e-05	4.58204	22.1548	9.09825	40.8786	47.378	22.3263
604	9.95004e-05	4.50012	23.3638	8.22831	41.466	48.3012	19.4014
605	8.78675e-05	4.92819	23.2032	7.67203	40.753	47.519	18.2962
606	7.05946e-05	4.32215	24.1714	6.99797	40.6399	47.7999	16.1465
607	0.000203753	4.69205	24.6936	7.68048	41.2708	48.7036	17.2773
608	6.83136e-05	5.62317	25.0282	9.05644	42.5299	50.172	19.8926
609	6.59757e-05	5.293	24.4524	8.99614	42.3226	49.6997	20.1988
610	7.82906e-05	4.66803	25.6281	6.38785	40.4756	48.331	13.9959
611	0.000115028	5.19232	26.5106	6.73546	41.0758	49.3498	14.2553
612	0.000133621	5.08069	27.04	5.34909	40.5597	49.0394	11.1899
613	0.00016549	5.26819	28.0391	5.25333	41.0769	50.011	10.6118
614	0.000107428	5.5229	28.499	4.12978	40.8326	49.9654	8.24532
615	9.74969e-05	5.78924	29.6166	-1.85274	41.4098	50.9446	-3.57961
616	8.08907e-05	6.47502	30.4126	-2.30532	42.2011	52.0689	-4.33483
617	0.000183131	5.27964	28.3964	-2.16315	40.7183	49.6892	-4.35621
618	9.86194e-05	6.18209	30.1028	-0.937024	41.5453	51.3134	-1.7829
619	7.07344e-05	6.73031	31.0642	-0.951841	42.3655	52.5426	-1.75505
620	7.21551e-05	6.70726	31.1587	-1.62005	42.6416	52.8374	-2.97632
621	0.000153658	5.87502	29.9809	0.0764603	41.3297	51.0589	0.14612
622	0.000159471	4.68028	27.4592	-1.10037	39.8898	48.4398	-2.29478
623	0.000129845	5.34576	29.077	0.64034	40.6419	49.9764	1.26158
624	0.000130359	5.09685	27.9823	0.230768	39.9768	48.7976	0.4725
625	6.85102e-05	7.19776	31.6597	-0.280697	42.8264	53.259	-0.50797
626	0.000145526	7.17716	31.6115	0.909769	42.7728	53.1942	1.6485
627	0.000183554	6.70229	30.8941	1.25211	42.0963	52.2313	2.32087
628	0.000111651	5.45213	29.0902	2.06703	40.7115	50.0793	4.06437
629	0.000137933	6.05725	29.8082	2.88335	41.3923	51.0898	5.52503
630	0.000151388	6.48774	30.7082	2.63231	42.0892	52.1673	4.89942
631	0.000115396	6.11258	29.5135	4.19936	41.5555	51.1423	8.09805
632	0.000142698	6.44728	30.0106	5.14609	42.4135	52.2113	9.73019
633	0.000116332	5.93274	28.5832	6.42983	42.0707	51.2668	12.6777
634	0.000112455	6.21481	29.5403	6.253	42.6844	52.2847	11.9518
635	2.38668e-05	6.96111	14.5774	-9.35147	43.043	46.3967	-32.6804
636	3.65638e-05	7.14024	14.151	-8.81957	43.3781	46.4725	-31.9331
637	2.67738e-05	6.46846	14.5165	-8.96145	43.7438	46.9527	-31.6883
638	2.30566e-05	6.70426	14.0873	-8.57903	43.6941	46.7036	-31.341
639	1.73941e-05	6.96093	13.6253	-8.31507	43.3997	46.242	-31.3943
640	9.95548e-06	6.68196	14.9869	-9.3495	43.8541	47.2779	-31.9578
641	6.06723e-06	7.22508	13.721	-8.05122	44.0577	46.8419	-30.4037
642	1.94762e-05	6.30993	14.1501	-8.43364	44.1074	47.0831	-30.7954
643	3.72608e-05	7.13106	14.6205	-8.82169	44.2177	47.4003	-31.1058
644	3.51014e-06	7.02689	13.7037	-7.74309	44.4885	47.1908	-29.4681
645	1.05445e-05	6.5231	13.6234	-7.84632	44.1905	46.9037	-29.9395
646	1.03798e-05	6.94888	14.0908	-8.06927	44.6753	47.5346	-29.7982
647	4.08996e-05	6.45885	14.5632	-8.59046	44.5831	47.6816	-30.5352
648	1.01977e-05	7.26074	14.1146	-7.99365	44.8138	47.6591	-29.5245
649	2.35465e-05	6.68618	15.1575	-9.07409	44.7321	48.0942	-30.9069
650	2.90793e-05	7.12824	14.2232	-7.92417	45.0959	47.9451	-29.1235
651	2.31834e-05	7.01113	14.5045	-8.06911	45.3767	48.317	-29.088
652	2.86799e-05	6.83404	15.3574	-9.04863	45.1176	48.511	-30.5068
653	3.95649e-05	6.68022	15.0682	-8.63432	45.3878	48.5968	-29.8134
654	4.98072e-05	6.68483	15.4741	-9.65215	43.9388	47.5734	-31.9543
655	2.74825e-05	6.84434	15.7021	-9.60797	44.4515	48.1124	-31.4622
656	2.78012e-05	7.31565	15.2026	-9.80725	42.9994	46.6502	-32.8263
657	5.90725e-05	7.02312	15.6926	-9.96041	43.4689	47.2759	-32.4042
658	4.41478e-05	6.72745	15.2821	-8.56037	45.8528	49.0846	-29.2557
659	2.53226e-05	6.95433	15.7169	-8.88307	46.0174	49.432	-29.4748
660	3.95635e-05	6.84574	16.1199	-9.63318	45.0481	48.8055	-30.8623
661	4.05932e-05	6.78266	16.2838	-9.92575	44.5913	48.4981	-31.3643
662	4.78105e-05	6.84072	16.397	-10.3663	43.4146	47.5515	-32.3014
663	4.01492e-05	6.63066	16.7603	-10.3758	44.0243	48.2359	-31.7605
664	5.16017e-05	6.97917	16.4671	-9.57233	45.7055	49.5156	-30.1694
665	5.21501e-05	6.87094	16.7887	-9.97567	45.2385	49.2737	-30.7184
666	6.11417e-05	6.76168	16.9951	-9.75377	46.0123	50.011	-29.8523
667	2.59719e-05	7.01479	16.7528	-10.6138	42.9122	47.2733	-32.3564
668	5.4099e-05	7.09053	17.5351	-10.5362	44.6249	49.0905	-31.0002
669	6.75767e-05	7.21829	17.3428	-10.6438	43.8675	48.3572	-31.5387
670	2.93971e-05	7.35032	17.4805	-10.8406	43.154	47.8054	-31.8052
671	3.56943e-05	6.93931	17.8096	-10.2936	45.7717	50.1816	-30.027
672	1.68804e-05	6.60057	17.9422	-10.9448	43.2373	48.0747	-31.3833
673	7.16553e-06	6.53011	18.3491	-10.9917	43.6664	48.6237	-30.9229
674	2.43616e-05	6.90646	18.465	-11.0625	42.6722	47.7938	-30.9261
675	3.15164e-05	6.82335	17.9359	-10.986	42.6292	47.5356	-31.4882
676	1.63747e-05	6.83249	18.1457	-10.9889	43.0724	48.0131	-31.1989
677	1.32381e-05	6.66038	19.0236	-11.095	43.1288	48.4261	-30.2516
678	8.26896e-06	6.92697	19.0878	-11.0922	43.433	48.7217	-30.1615
679	6.48625e-06	6.80564	18.9096	-11.0796	43.5426	48.7472	-30.3671
680	8.54247e-06	7.26994	18.6496	-11.0517	43.4575	48.5644	-30.651
681	5.83985e-06	6.59754	18.6263	-11.034	43.7058	48.7738	-30.642
682	2.45581e-06	6.73363	18.7906	-11.0445	43.9143	49.0258	-30.4456
683	2.46322e-06	6.31806	19.0706	-11.0853	43.8063	49.0466	-30.1684
684	2.24269e-06	6.29017	18.9749	-11.0679	43.9296	49.1157	-30.2547
685	1.782e-06	7.18165	19.042	-11.068	44.0529	49.252	-30.167
686	1.45939e-06	5.95365	19.198	-11.0824	44.0972	49.3553	-29.9964
687	4.32949e-06	6.72406	19.3032	-11.0976	43.9434	49.2625	-29.8951
688	1.69516e-06	6.9757	19.3635	-11.0946	44.111	49.4349	-29.8113
689	1.13214e-05	6.58168	18.9621	-10.9518	44.5927	49.6791	-30.0091
690	3.91709e-05	6.83445	18.0797	-10.7798	44.3405	49.0832	-30.8051
691	1.53994e-05	6.38243	18.5146	-10.8317	44.5446	49.4403	-30.3291
692	4.15061e-05	6.81385	18.3723	-10.7151	45.014	49.7857	-30.2516
693	1.98122e-05	6.90427	18.3505	-10.8156	44.4654	49.3041	-30.5148
694	8.39035e-06	7.22255	19.3941	-11.1027	43.7743	49.1487	-29.7902
695	2.98948e-05	7.15618	18.8693	-10.7732	45.2195	50.1688	-29.7236
696	1.20713e-05	6.93305	19.1275	-10.964	44.6065	49.7575	-29.8216
697	2.94105e-05	7.07473	18.1412	-10.3395	45.9634	50.484	-29.6807
698	7.36973e-06	6.65335	19.6367	-11.0921	43.9511	49.3997	-29.4606
699	1.4344e-05	5.94538	19.4666	-10.9712	43.2618	48.6919	-29.4052
700	1.28702e-05	6.6871	19.654	-10.815	43.191	48.6694	-28.8227
701	6.79284e-06	5.3854	19.8346	-10.8734	43.6433	49.1567	-28.7318
702	3.70739e-06	6.61969	19.7835	-11.0615	43.9557	49.4555	-29.2107
703	9.31474e-06	6.15756	19.8446	-10.977	43.8562	49.3728	-28.9491
704	6.97814e-07	5.57284	20.0745	-10.8999	44.0537	49.6238	-28.5008
705	5.18216e-07	7.63076	20.0817	-10.9549	44.1577	49.7311	-28.6132
706	7.99868e-06	5.74144	19.5761	-10.7648	42.6502	48.1471	-28.8061
707	6.8728e-07	6.59846	20.1306	-10.9331	44.1786	49.7647	-28.5067
708	2.15855e-05	7.14851	19.6175	-10.96	44.8517	50.1662	-29.1913
709	5.67586e-05	6.73331	19.177	-10.7768	45.4556	50.4986	-29.3343
710	3.10316e-06	6.56699	20.1778	-10.4944	42.9888	48.6345	-27.4788
711	1.82378e-05	5.56992	20.4386	-10.187	43.4394	49.0764	-26.4925
712	6.16313e-05	4.9273	21.1956	-9.77177	43.843	49.6684	-24.7511
713	2.75027e-05	5.85825	20.7789	-10.302	43.9761	49.7171	-26.3719
714	3.63653e-06	6.42374	13.7369	-7.58374	44.7473	47.4188	-28.9017
715	7.50898e-06	7.55221	13.673	-7.36101	44.9173	47.5258	-28.2963
716	1.55416e-05	6.94198	13.8677	-7.44703	45.1488	47.8141	-28.2361
717	6.32553e-06	7.0132	13.625	-7.544	44.6084	47.2489	-28.9729
718	1.87154e-05	6.48155	13.8937	-7.18785	45.5089	48.1224	-27.3547
719	6.70007e-06	6.72762	13.4289	-7.36128	44.5049	47.0661	-28.73
720	2.36134e-05	7.09369	14.4904	-7.73668	45.8226	48.6779	-28.0986
721	2.55633e-05	6.76328	14.2351	-7.33256	45.9019	48.6147	-27.2532
722	1.27317e-05	6.70431	13.4348	-7.62001	44.1562	46.7796	-29.5612
723	1.82697e-05	6.44621	13.3468	-6.99917	44.7787	47.2468	-27.6729
724	2.10726e-05	6.78518	13.6075	-6.82346	45.4309	47.9134	-26.6315
725	9.40764e-06	7.04057	13.4789	-6.95916	45.0522	47.5375	-27.3073
726	1.57047e-05	6.5126	13.3636	-7.75868	43.8147	46.4597	-30.1388
727	2.59387e-05	6.74439	14.8873	-7.98661	46.1225	49.1193	-28.2124
728	5.42306e-05	6.81061	14.8936	-7.41557	46.7562	49.6282	-26.4689
729	5.30048e-05	6.70901	15.6358	-8.23518	46.7679	49.9953	-27.7753
730	0.000119981	6.72971	16.3305	-8.7319	46.7858	50.3174	-28.1333
731	7.71163e-05	6.71172	16.7747	-8.74963	47.1701	50.8229	-27.5464
732	1.81044e-05	6.59205	17.9794	-9.67995	46.9718	51.2183	-28.2977
733	4.46385e-05	6.87075	17.7709	-9.8174	46.5883	50.8198	-28.9182
734	8.05622e-06	6.8942	17.7784	-9.6012	46.9042	51.0712	-28.3712
735	9.69141e-06	7.06956	17.8515	-9.62679	46.9343	51.1291	-28.3366
736	3.99587e-05	7.30121	18.2415	-9.78065	47.038	51.3905	-28.1992
737	5.43379e-05	6.84256	18.7607	-10.2455	46.5946	51.2639	-28.6397
738	3.83527e-05	7.03121	18.8619	-9.97727	47.1698	51.7717	-27.8772
739	4.20395e-05	7.41155	19.3599	-10.1441	47.2698	52.0782	-27.6533
740	2.76807e-05	6.82596	19.347	-10.4075	46.6973	51.6067	-28.2775
741	2.87108e-05	6.47901	18.4416	-9.26261	48.0572	52.3009	-26.6688
742	3.08453e-05	6.78622	18.7974	-9.39856	48.1448	52.5318	-26.5648
743	1.38392e-05	6.71315	19.7405	-10.5202	46.7576	51.8328	-28.0542
744	1.49092e-05	6.56735	19.8884	-10.5448	46.7721	51.9073	-27.9325
745	3.23517e-05	7.33075	19.6863	-10.859	45.5182	50.7678	-28.8811
746	1.04242e-05	6.7891	19.9066	-10.9602	44.8688	50.2952	-28.8363
747	1.50128e-05	6.82576	19.9479	-10.8848	45.5358	50.8911	-28.6195
748	4.20751e-06	5.93865	20.047	-10.9444	44.8757	50.3536	-28.6316
749	1.55569e-05	6.90482	20.1447	-10.8876	45.5712	51.0008	-28.3899
750	5.6326e-06	6.23163	20.0959	-10.9226	44.8967	50.3871	-28.525
751	1.10654e-05	6.04095	20.8451	-10.591	44.4668	50.2392	-26.9342
752	9.06717e-05	5.60693	21.5596	-10.0967	44.602	50.5579	-25.0945
753	7.1241e-05	6.62935	15.2073	-7.34144	47.237	50.1646	-25.7693
754	9.6466e-05	6.64195	15.2733	-6.41137	48.2924	51.0543	-22.7716
755	2.19262e-05	6.53864	16.169	-6.77051	48.8202	51.8718	-22.7207
756	0.000164171	6.57706	16.1459	-7.32285	48.2076	51.3643	-24.3962
757	1.17516e-05	6.42113	16.2709	-6.85849	48.8603	51.953	-22.8563
758	1.52208e-05	6.45408	16.8054	-7.98109	48.0986	51.5713	-25.4036
759	2.40784e-05	6.78338	16.3979	-6.98145	48.8852	52.0326	-23.062
760	1.81475e-05	6.64303	16.9065	-8.04192	48.133	51.6458	-25.439
761	0.000121261	6.6188	14.8997	-5.44134	48.6638	51.1838	-20.0621
762	4.76854e-05	6.64984	16.6614	-7.21982	48.9354	52.1958	-23.4284
763	3.59559e-05	6.75273	17.0912	-8.16483	48.1781	51.7678	-25.5348
764	5.33022e-05	6.80936	17.1539	-7.34609	49.462	52.8651	-23.1828
765	0.000103852	6.93907	17.5732	-8.1492	48.7063	52.4169	-24.8785
766	6.87698e-05	6.83809	17.4742	-8.39898	48.2623	52.011	-25.6712
767	0.000169462	6.92667	18.3066	-8.11765	49.7434	53.6231	-23.9139
768	0.000172228	7.13652	20.3816	-10.36	47.6637	52.8636	-26.9444
769	0.000153003	7.00572	19.6711	-9.58987	48.5242	53.2308	-25.9897
770	0.000131329	7.2946	21.3227	-10.6661	47.6316	53.2653	-26.5753
771	1.58279e-05	6.25289	20.9107	-10.7584	44.7534	50.5556	-27.2255
772	4.70372e-05	5.89083	21.6324	-10.4713	45.1455	51.1441	-25.8296
773	7.61443e-05	6.81461	16.8101	-6.44866	50.3728	53.4938	-20.9877
774	8.2351e-05	6.58483	16.6052	-5.69952	51.0337	53.969	-18.9441
775	4.49472e-05	6.49456	16.2136	-5.73309	50.3936	53.2472	-19.4735
776	1.17065e-05	6.79324	15.951	-5.42492	50.356	53.0998	-18.7831
777	2.33039e-05	6.77911	16.0358	-5.5299	50.3679	53.1475	-19.0266
778	1.69454e-05	7.06586	15.8801	-5.34456	50.3329	53.0485	-18.601
779	8.17941e-05	6.77907	17.0778	-5.34823	52.2888	55.2664	-17.3889
780	0.00021801	6.89642	17.9008	-6.99493	51.0382	54.5369	-21.3436
781	0.0001554	7.02481	18.7964	-7.15825	52.062	55.8122	-20.8484
782	0.000221512	6.92764	18.1783	-6.26067	52.6516	56.0521	-19.0039
783	0.000145124	6.96559	18.7827	-7.93351	50.6976	54.6441	-22.8984
784	0.000176449	7.13199	19.0024	-6.52243	53.6738	57.3106	-18.9444
785	6.35127e-05	7.18348	19.9051	-7.26256	53.9093	57.9238	-20.045
786	0.000156069	7.36114	20.577	-8.28535	52.4883	56.9832	-21.9323
787	0.000146176	7.29346	20.8616	-8.12791	53.3135	57.8238	-21.2865
788	0.000150342	7.10008	20.5677	-8.74277	51.3783	56.0285	-23.029
789	0.000113551	7.30567	21.4664	-8.9313	52.1453	57.0938	-22.5902
790	8.71355e-05	7.36925	21.7803	-8.57189	53.5671	58.4576	-21.4827
791	0.000108273	7.31826	21.5919	-9.36545	51.1713	56.3243	-23.4487
792	0.000221108	7.06906	20.8953	-9.70078	49.3535	54.4654	-24.9034
793	0.000233228	6.42672	11.6044	-3.51114	44.1386	45.7735	-16.8342
794	0.0002846	6.39297	12.3486	-4.93462	44.6873	46.624	-21.7822
795	0.000139503	6.55495	12.5811	-6.07401	44.1646	46.3216	-25.7708
796	0.000267656	6.46982	11.671	-6.22437	42.0557	44.0867	-28.072
797	0.000276337	6.3392	11.467	-5.37534	42.475	44.3228	-25.1155
798	9.18446e-05	6.63644	12.7959	-7.42383	43.13	45.5965	-30.1212
799	8.71934e-05	6.4747	13.2429	-5.72407	45.6803	47.9043	-23.3759
800	0.000119445	6.59718	12.6411	-7.83771	42.1258	44.6745	-31.7996
801	0.000181051	6.36841	13.0925	-4.29253	46.3497	48.3543	-18.1524
802	0.00025392	6.36082	11.9179	-2.34809	45.2617	46.8634	-11.1458
803	0.000111429	6.5118	12.5116	-2.34003	46.4799	48.1913	-10.5935
804	8.61041e-05	6.7496	13.3548	-8.44301	42.5901	45.4263	-32.3015
805	0.000211338	6.51243	11.4325	-1.01675	44.6732	46.124	-5.08223
806	0.00013449	6.68946	14.051	-5.91452	46.7769	49.1985	-22.8278
807	0.000118906	6.70284	13.5545	-8.98602	41.7382	44.7945	-33.5426
808	8.39181e-05	6.63975	14.2514	-9.38999	42.2126	45.5322	-33.3802
809	0.000109823	6.81324	15.4006	-10.1591	41.9648	45.8414	-33.4112
810	0.000152181	6.69137	16.2463	-10.5597	41.932	46.1925	-33.0229
811	6.78828e-05	5.7356	22.2303	-8.99973	43.7238	49.8694	-22.0401
812	0.000104266	6.71025	16.0118	-4.68897	51.2572	53.9042	-16.3224
813	0.000130331	6.62091	14.3126	-5.7476	47.3312	49.7808	-21.8792
814	0.00011956	6.70635	14.2528	-4.70344	48.1833	50.4668	-18.263
815	0.000222926	6.68124	15.4777	-3.94805	50.9689	53.4133	-14.3098
816	0.000154232	6.56609	14.9494	-4.18594	49.8035	52.167	-15.6427
817	5.0708e-05	6.87791	17.1903	-4.97278	53.035	55.9727	-16.134
818	0.000135685	6.80617	14.4801	-2.98368	49.927	52.07	-11.6431
819	0.000121349	6.47265	14.0508	-3.20968	48.9606	51.0379	-12.8675
820	4.30087e-05	6.7602	17.0689	-4.60609	53.3157	56.1705	-15.1017
821	0.000106989	6.76627	16.6116	-4.25453	52.8416	55.5543	-14.3657
822	0.000204346	6.48355	13.4454	-4.12712	47.0875	49.1431	-17.064
823	0.000102779	6.60854	13.2706	-2.20303	48.0515	49.899	-9.42563
824	0.000110499	6.58978	13.7007	-2.11657	48.9389	50.8646	-8.78197
825	0.000160177	6.71658	15.573	-2.67591	52.2967	54.6317	-9.74992
826	9.96018e-05	6.44283	12.8077	-1.44684	47.454	49.1733	-6.44518
827	0.000242181	6.79298	15.1467	-1.34743	52.1877	54.3581	-5.08357
828	0.000157016	6.88737	14.5821	-1.4173	50.9835	53.0468	-5.55142
829	0.000134546	6.63292	13.8814	-0.76526	49.8042	51.7082	-3.15542
830	0.000149314	6.90431	14.3335	-0.291995	50.8824	52.8636	-1.16704
831	0.000125547	6.91409	13.6757	0.260439	49.6149	51.4658	1.091
832	9.4046e-05	7.05422	18.6972	-5.89068	54.3994	57.8237	-17.4874
833	4.34559e-05	7.17495	19.3367	-6.14495	55.162	58.7751	-17.6295
834	3.45458e-05	7.18094	19.035	-5.61221	55.5444	58.9831	-16.4275
835	3.31012e-05	7.34912	19.7753	-6.51716	55.1718	58.97	-18.2402
836	3.60649e-05	7.14568	20.0384	-7.00302	54.6447	58.6228	-19.2635
837	3.23787e-05	6.61202	20.1087	-6.3382	55.6245	59.4862	-17.4947
838	2.74339e-05	7.45595	20.4758	-7.28003	54.6485	58.8109	-19.5725
839	2.38151e-05	6.42667	20.5585	-6.52877	55.4965	59.5411	-17.6183
840	2.54497e-05	6.03859	20.6625	-6.98474	55.0477	59.2112	-18.6773
841	1.96537e-05	6.54084	21.0821	-7.11858	54.9295	59.2654	-18.6577
842	2.27559e-05	6.64107	20.919	-6.24197	55.8427	59.9581	-16.6145
843	1.75954e-05	5.36982	21.319	-6.7229	55.1881	59.5435	-17.5026
844	1.86891e-05	5.67088	21.2598	-6.30226	55.6525	59.9074	-16.5119
845	1.42347e-05	4.38732	21.6577	-6.76078	54.9733	59.4712	-17.3366
846	1.20518e-05	3.86296	21.8335	-7.22817	54.64	59.283	-18.3176
847	1.6116e-05	5.6083	21.4651	-7.4685	54.6131	59.1534	-19.1846
848	1.71948e-05	5.1817	22.2526	-6.46365	55.0573	59.7349	-16.1969
849	5.65632e-05	7.21218	21.2612	-7.98356	54.1667	58.735	-20.5811
850	1.00171e-05	4.20213	21.9348	-7.79826	54.4068	59.1781	-19.5713
851	5.79402e-05	5.90128	22.0768	-8.20467	54.1754	59.0735	-20.3872
852	0.000211518	6.75977	16.3637	-2.83888	53.7605	56.2674	-9.84207
853	0.000116918	6.88882	16.8682	-3.67658	54.0172	56.709	-12.2958
854	0.000160828	6.78551	16.6879	-2.12273	55.0266	57.5406	-7.2492
855	5.34027e-05	6.80118	17.7942	-4.67463	54.6168	57.6323	-14.7193
856	0.000211674	6.82916	16.227	-0.933632	54.6932	57.0573	-3.29292
857	5.21292e-05	6.97972	17.9855	-5.25347	54.1235	57.2751	-16.2828
858	6.92259e-05	6.85997	18.306	-5.16677	54.8951	58.0971	-15.7615
859	6.68371e-05	7.12657	18.225	-4.60913	55.5435	58.6385	-14.1926
860	0.000126475	6.91726	17.7563	-3.96263	55.4179	58.3278	-12.5804
861	0.000188305	6.83114	15.4765	-0.321292	53.3181	55.5198	-1.18929
862	0.000158135	6.96115	16.6147	-0.31416	55.7529	58.1768	-1.08325
863	2.02003e-05	6.24337	21.682	-6.14595	55.7542	60.1366	-15.8258
864	2.39028e-05	6.70008	21.7998	-6.04563	56.1332	60.5204	-15.5
865	1.98963e-05	6.11975	21.9205	-6.41782	55.259	59.7935	-16.3188
866	1.46266e-05	4.6873	22.5608	-6.72034	54.6024	59.4607	-16.5876
867	2.41653e-05	4.14826	22.4045	-7.1419	54.4709	59.33	-17.6807
868	2.03667e-05	3.68342	22.6948	-7.62043	54.2954	59.339	-18.5609
869	4.35575e-05	6.55337	22.8388	-6.3432	55.3593	60.2205	-15.522
870	3.83052e-05	5.9627	23.147	-6.5999	54.9044	59.9487	-15.9144
871	1.90429e-05	3.79836	23.2381	-7.61904	54.3137	59.5654	-18.1527
872	0.000244404	6.63695	11.8285	0.321232	45.6738	47.1817	1.55562
873	0.000240735	6.55916	10.6173	-0.865486	42.9649	44.2658	-4.66023
874	0.000186696	6.52841	10.2723	0.322368	42.388	43.6161	1.79748
875	0.000396013	6.62012	11.227	1.82758	44.3811	45.8156	9.24571
876	0.000196195	6.46587	10.486	1.67745	42.8036	44.1012	9.08862
877	0.000325657	6.83915	12.9387	3.29965	47.6492	49.4848	14.3067
878	0.000250055	6.8901	13.2183	2.14015	48.5338	50.3471	9.19684
879	0.000214134	6.77318	12.2122	3.8528	45.9977	47.747	17.5098
880	0.000407131	6.8442	11.4556	3.46578	44.5775	46.1562	16.8327
881	0.000166892	6.74491	11.0176	4.73224	43.2794	44.9098	23.2443
882	0.000277379	7.03859	13.7718	4.56696	48.7022	50.8176	18.3464
883	0.00035407	7.0241	13.639	5.8591	47.6536	49.9121	23.2476
884	0.00021592	6.91992	12.6463	5.68809	45.9715	48.0173	24.2173
885	0.000202923	6.86254	11.7372	6.1303	43.9423	45.8941	27.578
886	0.000222362	7.05211	12.6092	6.69913	45.2141	47.4151	27.9811
887	0.00020596	6.98442	11.711	7.09663	43.1238	45.2456	31.2151
888	0.000341271	6.97977	14.7225	7.01879	48.4732	51.1435	25.489
889	0.000327672	6.929	14.7881	8.38976	47.2347	50.2015	29.5676
890	0.000229176	6.93449	13.6675	8.24111	45.6577	48.3668	31.0887
891	0.000215427	6.85913	12.6829	8.54412	43.4739	46.0851	33.9671
892	0.000237482	6.93074	13.7674	9.11977	44.7361	47.6867	33.5212
893	0.000218886	6.83756	12.7937	9.34268	42.463	45.3219	36.1391
894	0.000240866	6.93866	14.1327	10.5692	42.6178	46.1272	36.7913
895	0.000258686	6.90117	15.4549	11.0825	43.8917	47.8347	35.6437
896	0.000244395	6.83156	15.2004	10.4316	44.9991	48.6291	34.4606
897	0.000324914	6.76535	16.1732	9.35779	47.871	51.3885	30.0536
898	0.00033179	7.02159	16.4857	10.5209	46.5571	50.4978	32.5455
899	0.000265444	7.08024	17.0442	11.896	43.5563	48.2615	34.9132
900	0.000139333	7.04965	18.2178	12.142	43.9981	49.1442	33.6831
901	0.000102625	7.05749	18.6686	12.1385	44.6977	49.9374	33.0323
902	9.84638e-05	6.13489	19.466	11.9307	43.2445	48.9015	31.504
903	7.49243e-05	6.03066	19.9168	11.9271	43.9441	49.6993	30.9152
904	9.74126e-05	7.18599	19.1861	12.143	45.2128	50.594	32.33
905	6.99743e-05	6.14775	20.5908	11.3882	43.8141	49.7327	28.9458
906	7.91967e-05	6.10209	20.6484	11.8747	44.695	50.6458	29.9028
907	7.41049e-05	6.06799	21.3482	11.3646	44.4872	50.6361	28.0284
908	8.8082e-05	6.52139	21.4649	11.9167	45.3774	51.5932	29.0378
909	6.91964e-05	5.83219	21.9262	10.3491	43.3639	49.6819	25.2673
910	6.4267e-05	5.656	22.629	9.92086	43.0033	49.5962	23.6733
911	7.81165e-05	6.2989	22.7688	10.453	43.8329	50.4877	24.6595
912	0.000268867	7.08808	15.3301	1.33554	53.0471	55.2339	4.97898
913	0.000169651	7.00923	14.7517	1.43472	51.8156	53.8937	5.55497
914	0.000308443	6.88799	14.4732	2.48465	51.0225	53.0937	9.74115
915	0.000124361	6.86965	13.8493	1.78364	49.9	51.817	7.3387
916	0.000385455	7.17552	16.1205	1.86896	54.7017	57.0582	6.61316
917	0.000164124	7.17491	16.6546	0.831593	56.0325	58.4612	2.85851
918	0.000396172	7.04953	15.6263	4.9947	51.836	54.37	17.7257
919	0.000271597	7.01237	14.6754	4.10848	50.7093	52.9498	15.64
920	0.000244366	6.72064	13.0448	0.616954	48.2486	49.9848	2.70779
921	0.000267886	6.72166	12.61	-0.116922	47.2365	48.8908	-0.53124
922	0.000388802	7.10528	15.8062	6.61287	50.6486	53.4682	22.7031
923	0.000135932	7.06755	18.2841	7.7824	53.4417	57.0166	23.0564
924	0.000142642	7.08493	17.6018	7.23432	52.923	56.2406	22.3426
925	0.000389464	6.94772	16.9729	7.61174	51.3579	54.6229	24.1545
926	0.000174553	7.07012	18.9862	8.50502	53.4129	57.3215	24.1304
927	9.18391e-05	7.36816	19.5806	8.39787	54.5479	58.5611	23.2139
928	1.89532e-05	4.50805	22.0327	8.33186	54.6285	59.4906	20.7146
929	0.000342029	6.97157	17.2743	8.98569	49.8189	53.4889	27.4825
930	0.000383889	7.10096	18.7767	9.8266	50.4272	54.6995	27.6248
931	0.000271332	7.32677	19.5146	9.46991	52.204	56.531	25.8861
932	7.99423e-05	6.2561	22.1827	11.4334	45.0837	51.53	27.2674
933	9.37115e-05	6.6423	22.3026	11.9747	46.026	52.528	28.2323
934	9.61099e-05	7.58498	21.2153	12.2415	46.9803	52.982	29.9855
935	0.000504456	7.12662	18.6111	11.2214	47.5541	52.2847	31.0874
936	0.000502819	7.22548	19.6362	11.9578	46.608	51.9699	31.34
937	9.58701e-05	7.51348	21.7646	12.257	47.4673	53.6384	29.3866
938	0.000325	7.26257	19.8011	10.8991	49.4764	54.3948	28.8297
939	0.000170594	7.31332	20.549	10.0569	52.6206	57.3788	26.0776
940	8.2431e-05	7.37664	21.0509	9.86864	53.6461	58.4674	25.1171
941	9.31411e-06	3.70492	22.7657	9.54976	54.0997	59.4664	22.7571
942	6.57085e-06	3.02717	23.1542	9.40805	54.0579	59.5557	22.113
943	9.54649e-06	4.04105	22.7005	9.04636	54.1841	59.4396	21.7278
944	1.13559e-05	4.62205	22.0675	9.47138	54.2054	59.2866	23.229
945	9.45544e-06	3.70735	22.312	9.18807	54.2259	59.3523	22.3818
946	3.03303e-05	4.5218	23.2126	8.86431	54.2294	59.6509	20.9006
947	2.54889e-05	4.06838	22.9611	8.5022	54.3977	59.6541	20.3189
948	1.80115e-05	3.42406	21.7743	8.97718	54.4669	59.341	22.4056
949	2.28542e-05	5.31494	23.6377	8.35732	54.4965	59.9871	19.4715
950	0.000142177	7.21051	20.6109	9.17452	54.3645	58.8598	23.9953
951	6.71833e-05	4.44769	21.1126	8.84628	54.7587	59.3507	22.7339
952	0.000128707	5.85744	23.4846	-8.88849	44.0766	50.7275	-20.7307
953	0.000102338	5.8629	23.2305	-9.45522	44.8218	51.362	-22.1472
954	0.000178963	5.71953	24.3484	-8.08046	43.2363	50.2744	-18.3593
955	0.000157393	6.00648	25.4995	-7.88614	43.3848	50.9378	-17.1851
956	4.4646e-05	5.40696	21.7195	-10.7556	45.5514	51.5979	-26.3448
957	0.000160972	7.12698	20.9882	-10.8954	45.6511	51.4125	-27.4347
958	0.000210543	6.6884	24.1479	-9.58974	45.5443	52.4344	-21.6593
959	5.1177e-05	6.10837	23.2642	-10.1116	46.0032	52.5335	-23.4917
960	0.000111787	7.1128	21.673	-10.8586	46.82	52.7232	-26.6118
961	0.000102673	6.73881	24.1494	-10.1483	46.7422	53.5819	-22.7935
962	5.13274e-05	5.85264	23.3264	-10.5052	46.6825	53.2328	-24.2448
963	0.000100354	6.49369	24.2018	-10.6264	47.5754	54.4249	-23.7051
964	0.000111097	7.6419	23.9953	-10.846	48.0812	54.8198	-24.3231
965	0.00012584	7.60694	23.0524	-10.8517	47.8015	54.1678	-25.2081
966	0.000125866	7.55483	22.4764	-10.568	48.8044	54.7608	-25.1821
967	8.82511e-05	7.70283	23.4385	-10.7569	48.9064	55.2894	-24.6523
968	7.68246e-05	7.6141	22.7594	-10.3729	49.6658	55.6082	-24.5016
969	0.00024472	7.07568	20.3057	-9.16763	49.9046	54.6519	-24.2982
970	9.38412e-05	7.38788	21.8061	-9.60617	50.6517	55.9766	-23.7748
971	0.000122341	6.2078	27.6845	-7.15469	43.6919	52.2169	-14.4903
972	0.000127885	6.57439	27.5916	-7.82865	44.5404	52.9758	-15.8404
973	0.000137763	6.58325	26.3816	-8.38408	44.5456	52.4461	-17.6302
974	0.000119891	6.13682	28.7845	-5.67824	42.9778	52.0373	-11.1593
975	0.00012227	6.4015	28.7582	-6.47044	43.7514	52.755	-12.6801
976	0.000139738	6.86568	28.636	-7.79711	45.4602	54.2904	-15.2315
977	0.000195836	6.85135	25.8665	-9.04812	45.5331	53.1432	-19.2799
978	0.000122528	6.87116	28.7879	-8.22752	46.4402	55.2551	-15.9498
979	0.000123633	7.04565	28.4299	-8.70688	47.1856	55.7723	-17.0276
980	0.000153386	7.09575	26.2105	-9.71162	47.6473	55.241	-20.3309
981	0.000379039	7.20084	27.0439	-9.13328	46.8971	54.9011	-18.6609
982	9.81087e-05	7.26561	27.3122	-9.58576	48.5242	56.5018	-19.3395
983	0.000129825	6.82051	26.0374	-10.2597	48.7018	56.17	-21.5063
984	9.70205e-05	7.21252	27.1232	-9.79214	48.9131	56.7807	-19.8509
985	8.52863e-05	7.22349	26.977	-10.2724	49.5842	57.3748	-20.8461
986	5.20911e-05	7.2463	28.9705	-9.1954	49.3993	58.0012	-17.6097
987	7.73797e-05	6.93031	26.8476	-10.5955	49.8922	57.6393	-21.5369
988	5.76602e-05	7.22531	29.3045	-9.31546	50.126	58.806	-17.6347
989	4.83415e-05	7.14199	28.6636	-9.56225	49.9694	58.395	-18.4488
990	9.46596e-05	7.8801	25.2947	-10.8308	49.5988	56.7201	-23.1797
991	7.0763e-05	7.65424	23.0391	-9.74412	52.0717	57.7686	-22.9254
992	6.35858e-05	7.5293	22.9756	-9.53526	52.6616	58.2413	-22.5393
993	0.00012248	7.695	23.7573	-10.1684	51.4127	57.5419	-23.1715
994	0.000160232	7.70821	24.0853	-10.026	52.3688	58.5074	-22.6006
995	0.000124593	7.67638	24.1211	-10.4019	50.9779	57.3478	-23.3275
996	4.86126e-05	7.46324	23.5926	-9.412	53.6096	59.3227	-21.749
997	6.37096e-05	7.68807	23.0048	-9.33329	53.2583	58.7603	-22.0829
998	4.89385e-05	6.11976	23.1837	-8.87172	53.9271	59.366	-20.9404
999	4.23444e-05	6.3549	23.8251	-8.89162	54.1426	59.8174	-20.4657
1000	7.68556e-05	8.09539	25.0781	-10.1018	53.3431	59.8034	-21.9402
1001	4.32038e-05	7.55265	24.6134	-9.80685	53.7004	59.881	-21.7241
1002	3.96349e-05	5.06515	23.6742	-8.29491	54.3347	59.8459	-19.3093
1003	2.19233e-05	6.84661	24.6348	-9.24545	54.2874	60.328	-20.5712
1004	3.40496e-05	7.19445	25.1706	-9.81038	54.1295	60.4964	-21.2936
1005	3.00713e-05	6.39365	25.0634	-9.52943	54.3409	60.5963	-20.8174
1006	7.19152e-06	6.38851	25.5551	-9.50315	54.6426	61.067	-20.3986
1007	4.32267e-05	5.48882	24.2609	-8.00411	54.5952	60.2768	-18.2586
1008	9.54305e-06	4.63031	24.2489	-7.33998	54.7879	60.3622	-16.8407
1009	2.66666e-05	4.7176	23.6856	-7.10521	54.585	59.9251	-16.6982
1010	1.10909e-05	5.10166	24.1097	-7.11694	54.7986	60.2895	-16.446
1011	4.18498e-05	6.97368	28.2451	-10.3302	50.798	59.0334	-20.0892
1012	4.58438e-05	7.19806	28.3744	-10.0071	50.49	58.7749	-19.4267
1013	5.53829e-05	7.33131	28.9753	-9.76445	50.6639	59.1755	-18.6234
1014	4.58894e-05	7.11915	28.6366	-10.4571	51.2786	59.6565	-20.0604
1015	0.00015833	7.83441	24.916	-10.6802	50.63	57.4306	-23.2023
1016	0.000125896	7.81304	25.3155	-10.5204	51.8401	58.6425	-22.5663
1017	0.000118527	7.89251	26.0124	-10.7824	51.0996	58.3444	-22.5146
1018	6.8723e-05	7.94924	26.0867	-10.7115	51.7511	58.9358	-22.3236
1019	9.99524e-05	8.02501	26.681	-10.8343	50.8048	58.3985	-22.1006
1020	4.00551e-05	8.23771	27.1355	-10.7407	52.491	60.0583	-21.5945
1021	0.000104152	7.95966	27.5768	-10.8042	52.3845	60.1776	-21.3945
1022	5.23192e-05	7.80307	25.9446	-10.3626	53.2492	60.1331	-21.7725
1023	3.51218e-05	7.87579	26.8512	-10.5034	53.4874	60.7636	-21.3639
1024	3.25394e-05	8.20343	26.49	-10.4626	53.3516	60.4779	-21.5522
1025	3.16632e-06	6.18762	25.7534	-9.64123	54.6886	61.213	-20.5243
1026	2.01226e-06	7.45238	25.8207	-9.56435	54.808	61.336	-20.3253
1027	1.08669e-06	5.86861	25.8623	-9.52018	54.8743	61.4059	-20.2092
1028	4.0472e-05	6.29235	25.2152	-8.81465	54.8144	60.9764	-19.2684
1029	8.04851e-05	5.78679	24.9923	-8.17003	54.9301	60.899	-18.1027
1030	2.64563e-05	5.08042	23.6843	-6.6741	54.9702	60.2263	-15.7375
1031	0.000138946	7.03693	29.7142	-7.09036	45.5241	54.8238	-13.4209
1032	0.000146245	7.29335	30.696	-6.88456	46.5258	56.1631	-12.6412
1033	0.000144303	7.4881	31.635	-6.03477	46.649	56.6861	-10.8001
1034	0.000122462	7.40535	29.9556	-7.9506	47.5055	56.7215	-14.8643
1035	0.00014315	7.36942	30.7855	-7.3144	47.5273	57.0972	-13.3652
1036	0.000146809	7.68505	32.5804	-5.75423	47.6517	58.011	-10.0161
1037	0.000123233	7.17218	31.877	-7.07787	48.5384	58.4997	-12.5187
1038	0.000153071	7.6113	32.7328	-6.36749	48.5396	58.8903	-11.0082
1039	0.000122278	7.08334	31.4283	-7.72147	49.2707	58.9488	-13.8034
1040	0.000134823	7.37039	30.1632	-8.22718	48.6158	57.8014	-15.2566
1041	0.000112499	7.42264	29.3684	-8.73248	48.6302	57.4775	-16.5595
1042	0.0001196	6.69914	31.8445	-7.97871	49.8558	59.6936	-14.066
1043	6.05783e-05	7.2414	29.6359	-8.90225	49.5649	58.4313	-16.7196
1044	3.59037e-05	7.36695	32.6198	-7.97307	50.1845	60.383	-13.7352
1045	1.73138e-05	7.04364	32.2414	-8.65596	50.6517	60.6632	-15.028
1046	5.99343e-05	6.8287	31.4661	-8.6616	50.323	59.9795	-15.3905
1047	5.41109e-05	7.07897	30.7069	-8.86924	50.2978	59.594	-16.1106
1048	5.2916e-05	7.22227	30.324	-9.38967	50.834	59.9317	-17.2049
1049	6.00811e-05	7.12742	31.061	-9.2366	50.8402	60.2895	-16.5609
1050	0.000138651	7.83329	27.0878	-10.8059	50.7215	58.508	-21.7482
1051	4.54693e-05	8.27715	28.435	-10.7939	53.333	61.396	-20.7867
1052	2.96557e-05	8.21322	29.0639	-10.8238	53.4412	61.7885	-20.4261
1053	7.75281e-05	7.78321	28.7639	-10.7222	52.0606	60.437	-20.4437
1054	6.05425e-05	8.01337	28.6125	-10.8057	52.4093	60.6809	-20.6894
1055	9.2602e-05	8.21145	29.668	-10.6548	52.6329	61.351	-19.7549
1056	4.0549e-05	6.79965	29.5407	-10.3897	51.8509	60.5732	-19.3771
1057	1.72376e-05	7.52052	30.1653	-10.676	53.0036	61.9137	-19.4898
1058	4.87553e-05	7.08091	29.9144	-9.89319	51.3682	60.2614	-18.2999
1059	4.94641e-05	7.36705	30.1661	-10.2352	51.9106	60.9054	-18.7418
1060	1.11367e-05	7.63976	30.5762	-10.4535	52.4211	61.5804	-18.8747
1061	1.97001e-05	7.8811	30.2284	-10.7252	53.3073	62.2129	-19.535
1062	5.72161e-05	7.16313	30.6222	-9.7652	51.3816	60.6065	-17.6871
1063	1.23202e-05	7.55247	30.9102	-10.156	52.0591	61.39	-18.1886
1064	6.3756e-05	7.60484	31.2301	-9.95909	52.3251	61.7448	-17.6872
1065	6.33611e-05	7.54176	31.5009	-9.61242	51.6595	61.2651	-16.9694
1066	1.75878e-05	7.22639	31.95	-9.06859	50.9882	60.8509	-15.8459
1067	0.000156328	7.64712	31.7966	-9.5192	52.6844	62.2678	-16.6666
1068	7.94143e-05	7.4235	31.9979	-9.20215	51.7985	61.5762	-16.0445
1069	9.12454e-05	7.99471	32.6012	-8.64411	52.3577	62.2807	-14.8501
1070	0.000136544	7.1379	30.7094	-5.61659	44.8045	54.6082	-10.3646
1071	0.00014418	7.52564	31.6191	-5.41951	45.788	55.9078	-9.72597
1072	0.00013269	6.74204	29.7435	-6.43765	44.6637	54.046	-12.2127
1073	0.0001499	8.10794	32.4346	-4.47745	45.9875	56.4526	-7.85976
1074	0.000152267	8.29701	33.2817	-4.19257	46.981	57.7275	-7.17984
1075	0.000259786	6.83841	30.8961	-4.25963	43.9263	53.8724	-7.84987
1076	0.000124704	6.34625	29.3758	-4.536	42.6004	51.9452	-8.77789
1077	0.000258149	6.65526	30.2091	-3.6767	42.849	52.5561	-6.93926
1078	0.000272025	7.60337	31.8836	-2.7309	44.0673	54.4605	-4.89557
1079	0.000291561	8.04125	32.5123	-3.14581	45.1449	55.7226	-5.52659
1080	0.000159622	8.98701	33.9833	-3.21064	47.202	58.2512	-5.39711
1081	8.30071e-05	7.70656	31.9427	-1.4627	43.4304	53.9322	-2.62181
1082	0.000152531	8.8763	33.0978	-1.74073	45.1372	55.9988	-3.01062
1083	4.23699e-05	8.77014	33.047	-0.556527	44.5219	55.4493	-0.9648
1084	7.71231e-05	8.06991	32.5207	-0.6934	43.8928	54.632	-1.22146
1085	0.000304664	8.83954	33.8968	-1.87537	46.4481	57.532	-3.16671
1086	0.000159864	9.30976	33.482	-1.31972	45.6131	56.5981	-2.25719
1087	7.57114e-05	7.60405	32.3322	-0.179606	43.5649	54.2523	-0.31828
1088	4.23825e-05	8.63805	33.2041	0.24749	44.6236	55.6222	0.42705
1089	7.17678e-05	8.15089	32.8065	0.555355	44.067	54.9407	0.96982
1090	4.33835e-05	7.92797	33.5247	-5.98176	49.0194	59.6875	-10.1167
1091	8.2237e-05	7.82026	33.2149	-6.98901	49.7262	60.2061	-11.8827
1092	9.33662e-05	8.41362	33.2165	-7.39714	50.5188	60.9115	-12.5546
1093	9.83951e-05	8.62542	33.633	-6.41114	49.7537	60.3962	-10.7923
1094	8.71171e-05	7.60881	32.7321	-8.38708	53.0841	62.9258	-14.3719
1095	0.0002124	8.96477	33.7946	-6.15767	50.4933	61.0701	-10.3265
1096	0.000195925	8.50159	33.3806	-7.08758	51.4462	61.735	-11.9874
1097	0.000194247	8.43815	33.5116	-6.83055	52.1726	62.3832	-11.5206
1098	0.000154559	8.28694	33.4117	-4.85408	47.7842	58.5084	-8.26615
1099	4.3091e-05	7.89316	33.9209	-4.95112	48.5188	59.4072	-8.3043
1100	0.00044489	9.09944	34.0817	-5.39904	52.3235	62.6774	-9.0017
1101	5.65266e-05	9.47117	34.2687	-3.85571	48.1309	59.2098	-6.41957
1102	0.000206124	9.92867	34.591	-3.2145	48.3009	59.4966	-5.30919
1103	0.000106663	9.9743	34.4599	-4.23182	48.9952	60.0493	-7.00112
1104	0.000222442	10.2247	34.5726	-4.01604	49.5508	60.5531	-6.62592
1105	0.000224482	10.9125	34.8886	-2.8215	49.5864	60.6959	-4.62354
1106	0.000422606	10.3681	34.7445	-3.41388	51.0483	61.8447	-5.61169
1107	0.0003881	11.0367	35.0461	-2.16221	51.486	62.3194	-3.53045
1108	0.000197049	11.1897	35.2825	-0.788232	51.0777	62.0839	-1.27981
1109	7.51605e-05	9.13395	33.4107	0.806975	44.9202	55.9889	1.3836
1110	7.20287e-05	6.08043	23.4837	10.0487	43.3907	50.3509	23.166
1111	7.91003e-05	6.13063	23.6359	10.5825	44.2514	51.2722	24.1195
1112	7.97758e-05	6.42292	24.3532	10.1543	43.7467	51.0878	22.6342
1113	8.96761e-05	6.64465	23.0408	11.5282	45.636	52.4064	26.5805
1114	0.000182199	6.82923	24.8047	10.6517	44.7912	52.297	23.2398
1115	0.000198479	6.72853	25.8391	10.0755	44.3236	52.2854	21.3024
1116	0.000227783	7.40908	24.4766	11.5901	46.5419	53.8478	25.3384
1117	0.000154425	6.16903	25.9296	8.97242	42.8151	50.8526	19.0871
1118	0.000221074	7.13733	26.5687	10.4952	45.5844	53.7957	21.5551
1119	0.00023064	7.5059	25.6298	11.5363	47.1491	54.8909	24.2332
1120	0.000236751	6.97604	27.605	9.72776	45.0273	53.704	19.412
1121	0.000177682	5.87672	26.7627	7.9857	42.2643	50.6585	16.6146
1122	0.000194598	7.22663	28.1329	10.1622	46.3609	55.173	19.8607
1123	0.000132415	6.28491	28.2003	8.47377	43.6809	52.6791	16.7247
1124	0.000196814	6.03037	27.8362	7.77583	42.742	51.5965	15.6073
1125	0.000115445	6.69666	29.236	8.1035	44.0914	53.5207	15.4921
1126	0.000218295	7.17753	29.0498	9.26946	45.6966	54.9362	17.6973
1127	0.000141159	6.61112	29.8289	7.22874	43.7661	53.4555	13.6224
1128	0.000148155	7.08685	30.5512	7.44197	44.7538	54.6961	13.6901
1129	0.00021256	7.2022	23.43	12.0385	46.8821	53.7756	27.1943
1130	0.000120196	7.91538	23.8763	12.4521	48.8712	55.799	27.5433
1131	0.000399102	7.69131	22.9492	12.2242	49.0664	55.5303	28.0426
1132	0.000409894	7.55419	22.0874	11.486	50.7895	56.5629	27.4756
1133	0.000248817	7.92523	23.6609	12.0591	50.8387	57.3571	27.0063
1134	0.000125384	8.33025	24.9893	12.4759	49.8052	57.1023	26.5305
1135	7.85738e-05	8.27554	25.8948	12.504	50.5689	58.1731	25.7748
1136	0.00029888	7.74002	25.6963	12.0084	48.4233	56.1188	25.0476
1137	0.00011054	8.32757	25.3465	12.2524	52.1014	59.221	25.7989
1138	8.19625e-05	8.26812	26.1931	12.4563	52.0593	59.5937	25.4337
1139	0.000112482	8.53239	26.3401	12.5191	51.3651	59.067	25.4212
1140	0.000209885	7.91759	27.0109	11.9485	49.4459	57.5956	23.8626
1141	0.000206459	7.73518	27.1631	11.4017	48.1921	56.4829	22.7702
1142	5.80375e-05	8.73414	27.2452	12.6103	51.5313	59.6389	24.8367
1143	0.000225588	7.81882	28.2892	11.2321	49.0585	57.7337	21.6554
1144	0.000221267	8.0075	28.0783	11.8788	50.3477	58.8591	22.9312
1145	0.000215189	8.11994	29.1643	11.9132	51.3459	60.2402	22.2194
1146	0.000265963	8.02213	29.3844	11.1542	50.08	59.1259	20.7865
1147	0.000214984	7.33375	29.3583	9.79263	47.1404	56.3917	18.4464
1148	0.000239868	7.40767	30.2668	8.83991	46.523	56.2015	16.2813
1149	1.2178e-05	2.8859	23.2162	10.0099	54.0971	59.7134	23.3238
1150	2.4759e-05	4.50331	22.7371	10.1124	54.1021	59.5506	23.9772
1151	1.70464e-05	4.5252	23.3049	10.5472	54.0623	59.8088	24.3503
1152	5.05707e-06	3.92941	23.8139	10.2281	54.0844	59.9737	23.2435
1153	4.3759e-05	6.12366	23.3235	10.8467	53.8987	59.7219	24.9411
1154	0.000106977	7.33874	22.4379	10.6524	53.598	59.0735	25.3961
1155	8.26856e-06	3.66459	23.6603	9.61405	54.0608	59.7898	22.1137
1156	7.42312e-06	3.8503	23.8696	9.97393	54.09	59.958	22.6777
1157	9.13092e-06	3.9307	23.962	9.45317	54.1004	59.9199	21.5296
1158	4.63902e-06	3.68433	23.9815	9.1644	54.1151	59.8961	20.9141
1159	5.81636e-06	4.59306	23.9574	8.96239	54.1464	59.8841	20.5107
1160	0.000333622	7.72253	22.0974	11.0005	52.157	57.7032	26.465
1161	0.000158092	7.78815	23.3129	11.2886	53.0368	59.0239	25.8372
1162	8.929e-06	4.42986	24.3651	10.2041	54.2329	60.3241	22.724
1163	1.04377e-05	4.63506	24.6482	10.0815	54.3626	60.5348	22.2454
1164	1.06818e-05	4.43081	24.4543	9.69045	54.2593	60.2992	21.6168
1165	3.19561e-05	6.83812	24.4295	11.4103	53.949	60.3116	25.036
1166	1.48723e-05	5.75943	24.4163	11.0014	54.255	60.5045	24.2552
1167	1.16086e-05	4.96447	24.4462	10.7847	54.2822	60.5019	23.8052
1168	2.70651e-05	6.86224	24.8273	11.3882	54.2874	60.7717	24.6407
1169	1.88376e-05	4.98216	24.7258	10.7356	54.4021	60.7142	23.4698
1170	2.32657e-05	5.79622	25.1912	10.8305	54.7141	61.2007	23.2643
1171	1.18864e-05	5.14945	25.0821	10.3304	54.6735	61.0329	22.3849
1172	2.61232e-05	5.35233	24.9173	9.54418	54.587	60.7594	20.9586
1173	2.40707e-05	4.9098	25.321	9.97905	54.8868	61.2641	21.5095
1174	1.19867e-05	4.83838	24.6852	9.22403	54.473	60.5124	20.489
1175	1.42197e-05	5.46267	25.1797	9.18716	54.8697	61.0664	20.0452
1176	1.47664e-05	4.90986	24.7227	8.94537	54.5843	60.5861	19.8916
1177	0.00013426	7.99987	25.0512	11.9416	53.1947	59.9987	25.4866
1178	6.51285e-05	8.24356	25.2822	11.8691	53.8062	60.6232	25.1483
1179	5.8063e-05	8.23054	25.817	12.2431	52.9302	60.1499	25.3716
1180	4.15398e-05	5.75676	24.7168	8.62567	54.8612	60.7871	19.238
1181	1.68557e-05	5.23312	25.2901	8.93448	55.0724	61.2567	19.4573
1182	2.60259e-05	8.23282	26.1449	12.1221	53.9382	61.1541	24.8748
1183	2.51485e-05	7.99938	26.2187	12.0668	54.2015	61.4071	24.7136
1184	3.07375e-05	7.16171	25.7539	11.7916	54.408	61.3395	24.601
1185	2.92389e-05	8.40981	26.6635	12.447	52.8881	60.5229	25.024
1186	2.96175e-05	8.13475	27.1875	12.4001	53.8368	61.5737	24.5176
1187	0.000117734	8.60793	28.1253	12.6263	52.8736	61.2052	24.1768
1188	5.66466e-05	8.51206	27.9534	12.6371	52.1146	60.4734	24.3267
1189	8.12385e-05	9.05711	33.638	0.42397	45.2945	56.4206	0.72211
1190	7.33513e-05	9.49115	33.8456	1.33764	45.6387	56.8349	2.26326
1191	0.000145952	8.7875	34.2962	1.22565	46.2402	57.5838	2.04672
1192	0.000159514	7.49063	32.3457	1.41429	43.5798	54.2904	2.50362
1193	0.00025345	8.16329	32.7033	2.49553	44.2251	55.0599	4.36368
1194	7.24381e-05	8.59771	33.3708	2.19608	45.0089	56.0735	3.76513
1195	6.97182e-05	8.91326	33.7304	2.61074	45.6992	56.8593	4.42588
1196	6.52357e-05	8.93627	33.4829	3.08618	45.4437	56.531	5.26619
1197	0.000155173	9.29613	34.2617	2.5984	46.5301	57.8417	4.337
1198	6.01401e-05	8.8088	33.7782	3.44444	46.1353	57.2826	5.82245
1199	0.00018881	7.19342	31.2685	3.95853	43.0616	53.3637	7.21515
1200	0.000268813	7.67077	32.2007	3.87388	44.0915	54.7353	6.85994
1201	0.000193092	10.3271	34.952	2.60746	47.6083	59.1185	4.26643
1202	0.000214054	9.07866	34.4179	3.50092	47.1162	58.4533	5.80803
1203	6.43906e-05	8.99932	33.4326	4.64609	46.2239	57.2361	7.91168
1204	0.000217764	8.15055	32.6373	4.93561	45.2072	55.9754	8.59947
1205	5.96098e-05	8.29527	33.2519	4.44737	45.7756	56.7528	7.61796
1206	9.86281e-05	8.64446	33.3731	5.37093	46.7345	57.6778	9.14255
1207	0.000101856	8.19362	33.8749	5.07179	47.2321	58.3447	8.51513
1208	0.000153041	6.93707	30.8657	5.1563	43.2226	53.3617	9.48404
1209	0.000436252	11.4706	35.3202	0.105226	50.1346	61.3271	0.1707
1210	0.000211523	11.3393	35.3188	0.496995	48.939	60.3547	0.80619
1211	0.000242813	11.2922	35.2283	-0.708291	48.7114	60.1194	-1.15182
1212	0.000166096	11.4504	35.3914	1.23393	50.6825	61.8287	1.99683
1213	0.000206575	10.904	35.1722	0.31229	47.849	59.3861	0.50871
1214	0.000216963	10.4727	34.9121	-0.937736	47.6549	59.0824	-1.53859
1215	0.000315101	9.68242	34.5034	-0.243665	46.7309	58.0889	-0.40462
1216	0.000181665	11.0856	35.3599	0.0175266	52.4792	63.2803	0.0284
1217	0.00020251	10.7566	35.3728	1.15212	52.9648	63.7012	1.86551
1218	0.000166541	10.7441	35.3666	1.47507	52.1112	62.9964	2.38831
1219	0.000345627	10.9228	35.2141	2.64046	50.2559	61.422	4.28819
1220	0.000364727	10.8261	35.0986	3.38668	51.5023	62.4169	5.51144
1221	0.000197546	10.799	35.2494	2.64498	52.5315	63.3172	4.29121
1222	0.000198488	11.0531	35.2017	2.65995	48.7245	60.169	4.32124
1223	0.000230533	10.7183	35.0257	3.67471	49.4936	60.7447	5.98926
1224	0.000234815	10.4714	34.891	3.74983	48.2562	59.6666	6.1342
1225	8.22402e-05	8.31683	33.938	5.85077	47.834	58.9416	9.7814
1226	0.000114615	9.72063	34.4199	5.42228	48.3661	59.6105	8.9524
1227	8.31806e-05	7.67173	33.3703	6.82562	48.065	58.9102	11.5599
1228	0.000105273	8.41417	32.8743	6.55108	47.0669	57.7835	11.2701
1229	0.000182292	7.25896	31.1175	6.47644	44.4813	54.6702	11.757
1230	0.000239627	7.5635	31.9569	6.3404	45.436	55.9095	11.222
1231	0.000185218	7.9295	32.1534	7.13196	46.5661	57.036	12.5063
1232	7.74344e-05	7.90567	32.8084	7.22679	47.7955	58.4211	12.4223
1233	6.27386e-05	7.3745	33.3803	7.50237	48.6363	59.4645	12.667
1234	0.000294064	7.60832	31.0296	8.66594	47.3806	57.2962	15.604
1235	6.07869e-05	7.13126	32.9603	8.51497	49.1694	59.804	14.4851
1236	0.000250231	7.74885	30.866	9.52891	48.7253	58.4608	17.1565
1237	0.000134956	7.57938	31.9238	8.67064	48.6394	58.8226	15.1952
1238	0.000235641	9.48694	34.1954	6.37053	49.2947	60.3314	10.5531
1239	0.000122218	8.87478	33.7235	7.47577	49.334	60.2246	12.4991
1240	0.000116006	8.50101	33.3034	8.48837	49.867	60.5631	14.2991
1241	0.000117362	7.14394	32.2716	9.36153	49.6177	59.925	16.1767
1242	0.000109461	7.13685	31.6039	9.63899	49.6078	59.6041	16.9614
1243	2.74421e-05	7.17062	31.9045	10.3731	50.3603	60.5117	18.0109
1244	2.70756e-05	7.42286	32.1088	10.4629	50.5179	60.766	18.0485
1245	0.000219589	9.68066	34.4904	5.71284	49.9539	60.9723	9.40484
1246	3.06043e-05	7.87435	31.1617	11.1302	50.9191	60.7263	19.6556
1247	5.99581e-05	7.76125	30.8487	10.9845	50.6772	60.3363	19.5996
1248	2.81059e-05	7.57668	31.4686	11.2838	51.1315	61.0903	19.7265
1249	0.0004061	9.77125	34.6349	5.23266	51.7321	62.4753	8.5913
1250	0.000230377	9.30773	34.2151	6.52457	50.946	61.715	10.7963
1251	0.000122606	8.77719	33.6947	7.92951	51.6928	62.2122	13.2427
1252	0.000213347	8.47294	33.2712	8.71268	51.0224	61.5319	14.6745
1253	0.000179624	8.12035	32.5796	9.99817	52.249	62.3807	17.0604
1254	0.000203222	8.1177	32.6581	9.7743	51.1588	61.4761	16.662
1255	2.91204e-05	8.02327	30.9833	11.5943	51.3668	61.0978	20.5163
1256	2.7921e-05	8.11834	31.2761	11.6874	51.5985	61.4589	20.4899
1257	0.000167458	7.85461	31.8378	11.0903	52.075	62.0358	19.2051
1258	2.68696e-05	7.36302	30.2553	12.2169	52.1134	61.4853	21.9885
1259	2.683e-05	8.63193	30.0076	12.5184	52.5998	61.8377	22.6447
1260	3.00896e-05	8.78024	30.5431	12.2994	52.3201	61.8186	21.9341
1261	2.65436e-05	8.94284	30.2734	12.5223	52.8257	62.1598	22.4719
1262	0.000128115	7.90867	30.0449	11.6565	51.3525	60.6271	21.2047
1263	5.3517e-05	8.462	29.6299	12.4249	52.341	61.4157	22.7501
1264	2.24099e-05	8.76215	29.3691	12.6985	53.4378	62.2848	23.3825
1265	4.44246e-05	8.80532	28.9211	12.6708	53.0934	61.7729	23.6589
1266	2.25005e-05	8.99837	29.1961	12.7005	53.2973	62.0832	23.5093
1267	2.92171e-05	8.09669	27.2613	12.3448	54.1001	61.8256	24.3626
1268	0.000112706	8.34234	27.3328	12.5108	53.2472	61.1463	24.5946
1269	3.1481e-05	6.74594	20.7408	-5.8408	56.4122	60.3873	-15.7277
1270	3.33795e-05	7.03119	21.1995	-5.80077	56.6011	60.7186	-15.3032
1271	7.41282e-05	7.47533	20.9901	-5.35605	58.0172	61.9296	-14.3148
1272	0.00012876	7.32789	21.439	-5.68786	57.4436	61.5771	-14.8585
1273	0.000113006	7.337	22.397	-5.94226	57.4911	61.9852	-14.8591
1274	5.23689e-05	7.24953	22.4795	-6.13286	56.47	61.0885	-15.26
1275	0.00010798	7.41548	22.901	-5.96921	58.3479	62.9648	-14.6092
1276	8.09515e-05	6.71603	23.0795	-6.26807	56.1612	61.0412	-15.1943
1277	0.00015578	7.00091	24.3466	-6.39452	56.7223	62.0569	-14.7161
1278	4.6809e-05	6.71807	25.2765	-6.53194	56.5837	62.316	-14.4894
1279	6.46135e-05	6.15543	24.6637	-6.56437	55.8018	61.3615	-14.9041
1280	0.000107557	6.95525	25.1237	-6.44698	57.6732	63.2374	-14.3921
1281	0.000190994	7.38047	24.2633	-6.286	58.2633	63.4258	-14.5245
1282	1.847e-05	5.92718	25.4605	-6.67963	56.111	61.9782	-14.7004
1283	2.65754e-05	5.68919	24.9052	-6.80109	55.493	61.2045	-15.2739
1284	2.03761e-05	5.08492	25.0498	-7.0758	55.4208	61.2292	-15.7734
1285	1.47705e-05	6.17327	25.5558	-6.88288	55.947	61.8914	-15.0737
1286	7.7178e-05	5.93621	25.5529	-7.47815	55.5973	61.6436	-16.3123
1287	0.000145964	7.41387	25.3267	-6.40478	59.143	64.6557	-14.1918
1288	6.15077e-05	5.69601	26.4351	-7.56607	56.2037	62.5693	-15.9718
1289	1.0929e-05	6.6498	26.4992	-7.08431	56.5631	62.8632	-14.9675
1290	2.61431e-05	5.06035	26.9544	-7.91289	56.4897	63.0891	-16.3604
1291	3.96983e-05	6.5228	26.2063	-8.87411	55.5422	62.0521	-18.7074
1292	6.9175e-05	5.72948	26.2951	-8.46958	55.7675	62.2349	-17.8536
1293	2.77479e-05	5.62566	27.0929	-8.48912	56.4795	63.2141	-17.3975
1294	3.46729e-05	6.57151	26.5251	-9.02209	55.7253	62.3722	-18.7849
1295	4.83819e-06	6.13832	26.654	-9.36092	55.6355	62.3969	-19.3513
1296	4.29573e-06	7.64048	26.6977	-9.22968	55.763	62.5098	-19.0708
1297	2.81281e-05	6.66136	27.4213	-8.98108	56.5355	63.4732	-18.1348
1298	2.88307e-05	5.9728	27.3549	-8.64829	56.6508	63.5011	-17.5445
1299	2.59076e-05	6.38722	27.4339	-8.79152	56.6595	63.5627	-17.7687
1300	1.73851e-05	6.24912	26.6739	-6.8006	57.0471	63.3413	-14.3031
1301	3.4016e-05	6.38135	26.6415	-6.73806	57.3135	63.561	-14.1934
1302	5.42258e-05	5.97217	27.062	-7.1235	57.0451	63.5393	-14.7473
1303	1.20256e-05	6.1176	27.814	-7.69369	57.4847	64.3219	-15.4621
1304	2.12788e-05	5.40394	27.5867	-7.52198	57.2696	64.0111	-15.2519
1305	1.12622e-05	5.57914	28.2253	-7.90392	57.7535	64.7657	-15.6438
1306	3.09621e-05	5.79367	28.1166	-7.48228	57.8333	64.7396	-14.9019
1307	0.000115955	7.25788	27.0219	-6.60904	59.0878	65.3087	-13.7436
1308	0.000126876	7.67059	22.553	-5.66783	59.5722	63.9501	-14.1069
1309	0.000119848	7.66556	23.1426	-5.80679	60.3352	64.8817	-14.0855
1310	0.000149087	7.40614	21.148	-4.96073	59.2549	63.111	-13.2013
1311	0.000139239	7.41735	21.7038	-5.06217	60.1266	64.124	-13.1289
1312	5.18577e-05	7.55465	23.2299	-5.71952	61.2347	65.7422	-13.8319
1313	4.65894e-05	7.4872	21.345	-4.52036	61.0384	64.8208	-11.9572
1314	0.000102573	7.12877	22.2814	-5.03875	61.3836	65.4966	-12.7426
1315	9.55108e-05	7.5284	22.3191	-4.80285	61.8651	65.9432	-12.1443
1316	3.95395e-05	7.09359	21.4301	-4.07963	61.9351	65.6647	-10.7784
1317	4.65731e-05	6.76379	23.2901	-5.26859	62.2168	66.6417	-12.7467
1318	5.31417e-05	7.21283	22.9195	-4.76111	62.6599	66.8897	-11.7353
1319	5.06747e-05	7.07851	22.1198	-4.0514	62.7719	66.6784	-10.3791
1320	5.36623e-05	6.69861	21.6014	-3.83565	62.3988	66.1434	-10.0688
1321	4.9269e-05	7.15296	24.2976	-5.69601	62.3108	67.1226	-13.1934
1322	5.47415e-05	7.73833	24.3777	-5.46489	62.8143	67.6001	-12.6355
1323	4.92624e-05	7.2035	23.4462	-4.93593	62.9929	67.3958	-11.8884
1324	5.85321e-05	7.5953	23.0299	-4.60503	63.5254	67.7278	-11.3077
1325	5.29698e-05	7.33394	23.4672	-4.92832	63.8836	68.2357	-11.8603
1326	8.53307e-05	7.24536	22.7876	-4.89975	65.0436	69.0938	-12.1349
1327	8.29365e-05	7.25825	23.3519	-5.08729	64.631	68.9083	-12.2901
1328	9.56398e-05	6.92211	26.868	-6.60716	58.2538	64.4907	-13.8156
1329	7.15486e-05	6.89642	27.4559	-6.76082	58.0326	64.5547	-13.8335
1330	6.11681e-05	7.33861	28.0246	-6.60832	59.4341	66.0413	-13.2682
1331	0.000218	7.71898	24.554	-6.22696	59.9905	65.1194	-14.2304
1332	0.000171511	7.88934	25.7447	-6.4019	60.6792	66.225	-13.9644
1333	9.76753e-05	7.80134	25.9236	-6.36558	61.3704	66.9244	-13.7961
1334	0.000109882	7.8654	24.8201	-6.10337	61.5812	66.6748	-13.8152
1335	4.77172e-05	7.25121	26.4768	-6.14066	62.3802	68.0442	-13.0575
1336	0.000102531	7.74023	25.3678	-6.05468	62.1124	67.3657	-13.4239
1337	5.34968e-05	7.64051	25.9525	-5.86846	62.8791	68.277	-12.7416
1338	5.32486e-05	7.72619	26.5015	-5.85258	63.1588	68.7431	-12.4533
1339	5.1336e-05	7.61083	24.9236	-5.55137	63.1148	68.0844	-12.5568
1340	5.30544e-05	7.44778	25.9605	-5.76713	63.7166	69.0436	-12.5249
1341	5.49498e-05	7.60059	26.4787	-5.89384	64.0192	69.5293	-12.5488
1342	5.42004e-05	7.59159	24.9175	-5.57734	63.9738	68.8813	-12.6167
1343	5.45897e-05	7.58269	24.4295	-5.3457	63.6517	68.388	-12.343
1344	8.63871e-05	7.50908	24.8146	-5.76369	64.7175	69.551	-13.0762
1345	9.38172e-05	7.93914	25.7698	-6.17113	65.2141	70.3921	-13.4671
1346	8.75044e-05	7.3994	26.3908	-6.11148	64.773	70.2094	-13.0385
1347	8.78941e-05	7.47214	24.2114	-5.69102	65.1427	69.7292	-13.2276
1348	0.000139568	6.96239	19.1204	-2.85522	59.2106	62.2868	-8.49313
1349	0.000156092	6.99185	19.9236	-3.57556	59.928	63.2542	-10.1742
1350	0.000127318	7.15167	19.2081	-2.26438	60.0913	63.1272	-6.72339
1351	6.36142e-05	7.07914	19.7812	-2.43984	61.1936	64.3577	-7.03143
1352	0.000121258	6.93377	18.6175	-1.47384	59.442	62.3068	-4.52633
1353	5.08038e-05	7.11638	19.6848	-1.91291	61.5259	64.6265	-5.55041
1354	0.000150593	6.89992	17.877	-1.43029	57.8856	60.6002	-4.57435
1355	0.000150027	6.92256	18.1583	-2.36386	57.6623	60.5	-7.41708
1356	4.88397e-05	6.83027	19.3651	-1.08736	61.4537	64.4418	-3.21381
1357	4.08562e-05	6.55258	19.5598	-0.547051	61.99	65.005	-1.60204
1358	0.000160405	7.00103	17.3729	-0.678414	57.2448	59.8268	-2.23627
1359	9.10947e-05	7.30874	19.1042	-0.191351	61.17	64.0841	-0.57387
1360	0.000234106	7.09353	18.7339	-0.355383	60.2198	63.0675	-1.08677
1361	3.7339e-05	7.56638	19.0635	0.760008	61.4397	64.3338	2.28301
1362	3.6418e-05	6.3963	19.59	0.315716	62.175	65.1889	0.92331
1363	3.95086e-05	6.39649	19.3546	0.726766	61.9083	64.8673	2.15045
1364	0.000162114	7.12111	17.4127	0.467339	57.5244	60.1039	1.53739
1365	0.000341161	7.10435	18.0333	0.833915	58.9431	61.6456	2.64765
1366	3.88324e-05	7.43015	18.9864	1.69135	61.1788	64.0796	5.09058
1367	3.84827e-05	6.43591	21.0431	-3.06917	62.5179	66.0358	-8.29815
1368	4.13893e-05	6.75674	21.2281	-2.92212	63.4788	66.998	-7.83771
1369	4.1179e-05	6.85471	20.9713	-2.60809	63.0719	66.5182	-7.08915
1370	3.9895e-05	6.39746	20.6407	-2.86048	62.2118	65.6089	-7.89004
1371	2.97648e-05	6.8553	20.7102	-3.4223	61.8045	65.2719	-9.38318
1372	6.27232e-05	7.14576	20.3333	-3.2113	61.4011	64.76	-8.97477
1373	4.10176e-05	7.3686	20.5633	-3.75617	61.0162	64.4975	-10.3517
1374	4.03772e-05	6.77817	20.6175	-1.91815	63.3075	66.6078	-5.3152
1375	4.24475e-05	6.88157	20.3966	-1.56872	62.9279	66.1695	-4.398
1376	3.8701e-05	6.70434	20.348	-2.04997	62.3862	65.6527	-5.75288
1377	4.19519e-05	6.72908	19.9905	-1.76122	62.0957	65.2579	-5.03492
1378	4.00732e-05	6.56681	20.1872	-0.813008	63.1956	66.3466	-2.30625
1379	4.61369e-05	7.17734	20.0125	-0.435166	62.8252	65.937	-1.24569
1380	3.83292e-05	6.70438	19.8643	-0.902125	62.2669	65.3649	-2.60026
1381	4.361e-05	6.99112	19.9576	0.348783	63.0978	66.1798	1.00121
1382	4.57998e-05	7.30342	19.8396	0.744591	62.7245	65.7915	2.14933
1383	0.000107163	7.29598	19.8492	0.901861	64.2085	67.2126	2.60149
1384	0.000102595	7.20861	19.8702	1.6746	64.1816	67.2079	4.81733
1385	4.25145e-05	7.07078	19.9391	1.5231	63.0438	66.1393	4.36822
1386	7.91211e-05	6.54154	19.5425	2.02289	61.9464	64.9874	5.90979
1387	0.000197164	6.87628	17.7442	-2.70265	56.5837	59.3623	-8.66025
1388	0.000159917	6.90867	18.3081	-3.70485	56.7183	59.715	-11.4399
1389	0.000151022	7.06494	19.4217	-4.33329	57.6767	61.013	-12.5776
1390	0.000213722	7.26219	20.1494	-4.23831	59.0786	62.5639	-11.8787
1391	8.93315e-05	7.16261	19.3114	2.5191	61.4691	64.4805	7.43207
1392	5.01025e-05	7.34262	19.422	3.43903	61.227	64.3256	10.0412
1393	6.78724e-05	6.73832	19.9241	2.79418	62.2291	65.4006	7.98316
1394	8.55465e-05	7.21007	20.0292	2.31011	62.7539	65.9132	6.57926
1395	3.92841e-05	7.30345	20.2752	3.05295	63.1028	66.3504	8.56303
1396	6.12568e-05	7.43369	21.8183	-3.59895	63.2979	67.0493	-9.36665
1397	5.47985e-05	7.11875	22.2017	-3.97776	63.7183	67.5926	-10.1576
1398	5.86748e-05	6.90533	21.1116	-3.01384	64.2866	67.7315	-8.1245
1399	8.19926e-05	7.03286	21.6917	-3.72239	64.4289	68.0843	-9.73735
1400	0.000102134	7.46861	20.0947	2.83158	64.1836	67.3153	8.02084
1401	0.0001147	7.68795	19.7798	2.24023	64.9724	67.9535	6.4617
1402	0.000164167	6.96334	20.7049	-2.68265	65.3464	68.6006	-7.38245
1403	0.000147568	7.22672	20.4675	-1.90099	64.7741	67.9575	-5.30631
1404	8.29151e-05	7.30849	20.7793	-3.09645	66.3846	69.6296	-8.47562
1405	0.00020451	7.27757	20.0969	-1.43507	66.0305	69.036	-4.08443
1406	0.000165583	7.04288	20.0375	-0.696525	64.8316	67.8611	-1.99086
1407	4.49072e-05	7.17526	20.1909	-5.88422	56.2599	60.0622	-16.2477
1408	9.35509e-05	7.39334	19.9025	-5.00145	57.2998	60.8637	-14.1062
1409	8.12574e-05	6.91517	19.5557	-5.53043	56.1896	59.7519	-15.7911
1410	6.89377e-05	7.24161	19.2576	-5.0195	56.467	59.8713	-14.6091
1411	6.04351e-05	7.37725	28.3862	-6.51082	59.8019	66.5164	-12.9183
1412	8.40694e-05	7.18214	21.9423	-4.20905	64.9465	68.6821	-10.8588
1413	5.23024e-05	7.41223	27.5343	-5.92657	64.0071	69.9297	-12.1472
1414	5.19983e-05	7.67896	27.5434	-5.94424	63.4379	69.4143	-12.1784
1415	9.17247e-05	7.67515	27.3938	-6.32546	65.2289	71.0299	-13.0022
1416	8.54986e-05	7.26964	27.9954	-6.13547	64.7445	70.8042	-12.3615
1417	9.50882e-05	7.57718	21.4366	-3.91431	65.8423	69.3546	-10.3482
1418	9.62981e-05	7.75864	22.6518	-4.98425	65.9901	69.9474	-12.4095
1419	9.37743e-05	7.84446	21.8006	-4.28589	66.4014	70.0199	-11.1222
1420	9.16682e-05	7.5528	23.0775	-5.25975	66.5291	70.6141	-12.8394
1421	0.000102001	8.07233	24.5679	-5.98033	66.1256	70.7951	-13.6809
1422	9.59065e-05	7.90058	24.0173	-5.75613	66.6005	71.0323	-13.4776
1423	0.000101297	7.92864	26.1494	-6.38026	66.1985	71.4615	-13.7118
1424	9.7177e-05	7.93372	25.5508	-6.26213	66.6848	71.6863	-13.7709
1425	0.000234278	7.49598	19.7457	-0.104367	66.278	69.1569	-0.30284
1426	0.000225474	7.57979	19.6761	0.720847	65.7193	68.6053	2.09813
1427	0.000150544	7.95361	28.4661	-10.4146	54.6566	62.499	-20.0955
1428	4.67676e-05	8.26162	28.7483	-10.6855	54.0177	62.1173	-20.3896
1429	2.51173e-05	8.24376	29.4902	-10.6452	54.4554	62.8361	-19.8484
1430	2.25184e-05	7.90857	29.913	-10.4587	55.0488	63.5181	-19.2715
1431	2.82561e-05	8.31091	29.5427	-10.7383	54.0642	62.5381	-19.9753
1432	7.35713e-05	7.68488	28.6691	-9.52867	56.5455	64.1101	-18.3851
1433	0.000136471	7.88347	29.1015	-9.95768	55.8906	63.795	-18.8895
1434	7.24022e-05	7.67641	29.8065	-10.042	55.8451	64.0933	-18.619
1435	2.7674e-05	7.60609	30.3839	-10.3237	55.2038	63.8531	-18.7665
1436	3.3492e-05	8.03815	30.5304	-10.4079	54.7857	63.576	-18.8244
1437	3.42783e-05	7.85208	30.1119	-10.6359	54.2396	62.9427	-19.4538
1438	6.59444e-05	7.28658	30.3274	-9.74537	56.2977	64.6851	-17.8142
1439	2.58121e-05	7.4978	30.7393	-10.0043	55.7181	64.4166	-18.0278
1440	4.2727e-05	8.49372	30.3086	-10.6596	53.8072	62.6694	-19.3769
1441	7.05956e-05	7.19857	31.2868	-9.90098	54.709	63.7963	-17.5604
1442	8.02581e-05	7.46952	31.6688	-9.67989	54.0667	63.402	-16.9963
1443	7.09475e-05	7.50693	31.109	-10.2105	53.711	62.9039	-18.1708
1444	7.97923e-05	7.35962	31.8623	-9.27392	55.0654	64.2916	-16.2283
1445	7.12003e-05	7.21249	31.4613	-9.46139	55.6564	64.6294	-16.7377
1446	1.43919e-05	6.33003	28.6174	-8.61261	57.5818	64.8752	-16.7496
1447	1.21864e-05	6.08871	28.6138	-8.44225	57.6798	64.9383	-16.4382
1448	6.7555e-05	7.14758	29.1141	-8.88551	57.4493	65.0155	-16.972
1449	3.27887e-05	6.84488	28.6652	-9.13686	57.0506	64.4977	-17.6794
1450	5.9575e-05	6.83752	29.0036	-8.11319	58.0997	65.4416	-15.6279
1451	3.06904e-05	5.73387	28.694	-7.71808	58.1822	65.3305	-15.055
1452	2.2751e-05	5.01263	28.7282	-7.04088	58.4039	65.4668	-13.7709
1453	2.02061e-05	4.97889	29.2322	-7.21675	58.7072	65.9784	-13.8677
1454	7.57081e-05	6.99559	30.13	-8.75296	57.64	65.6262	-16.1989
1455	7.07386e-05	6.64586	30.0114	-7.90868	58.4377	66.168	-14.7631
1456	5.90615e-05	6.76809	30.6355	-8.19226	58.1472	66.2325	-14.9712
1457	0.000106583	7.00692	30.6343	-9.13672	57.039	65.3864	-16.6073
1458	5.56088e-05	6.25991	30.5074	-7.35036	58.7879	66.6389	-13.5465
1459	3.11748e-05	6.22877	31.4759	-8.03563	57.9924	66.4712	-14.3214
1460	6.51689e-05	6.5522	31.4323	-8.69358	57.2032	65.8466	-15.4604
1461	2.58923e-05	5.30288	31.419	-7.28733	58.6586	66.9409	-13.0583
1462	3.19949e-05	6.36551	31.7634	-7.68903	58.1537	66.7075	-13.6079
1463	3.33186e-05	6.51339	32.2872	-7.61959	57.6599	66.5221	-13.2785
1464	0.000135039	6.80537	31.8473	-8.75934	56.4002	65.3603	-15.3785
1465	7.09129e-05	6.97661	32.4148	-8.03195	56.6957	65.8	-13.9168
1466	1.68629e-05	7.05627	26.5942	-9.58847	55.3651	62.165	-19.8267
1467	5.72256e-05	6.76041	27.4012	-9.24379	56.2831	63.2776	-18.6418
1468	0.00012479	7.59025	27.3634	-9.68751	55.6987	62.8088	-19.4956
1469	5.12193e-05	7.4578	26.4996	-9.97248	54.7536	61.6412	-20.6226
1470	0.000229123	7.82744	27.1699	-10.2706	54.3663	61.6392	-20.7072
1471	4.2116e-05	6.13677	28.7033	-6.83454	58.6321	65.6377	-13.3933
1472	2.15065e-05	6.8121	29.1181	-6.68016	59.1996	66.3105	-12.921
1473	2.29014e-05	6.849	29.773	-6.57469	59.372	66.7435	-12.4526
1474	2.78594e-05	6.85243	29.7219	-6.44674	59.6752	66.9782	-12.238
1475	3.35429e-05	5.9382	30.0377	-7.05353	58.9749	66.5587	-13.2149
1476	2.89318e-05	6.71459	30.4211	-6.26736	59.8062	67.3906	-11.6412
1477	3.31183e-05	6.39019	31.7141	-6.93693	58.7872	67.1553	-12.3382
1478	1.75731e-05	5.72174	31.6521	-6.52828	59.0915	67.3519	-11.6539
1479	2.94261e-05	6.9366	31.1789	-6.17918	59.5361	67.4897	-11.2099
1480	2.44842e-05	6.54718	30.7118	-6.43325	59.2829	67.0751	-11.8308
1481	2.38947e-05	5.09219	30.8873	-6.58186	59.15	67.0527	-12.0294
1482	2.84874e-05	5.82315	32.3163	-6.94541	58.3984	67.1041	-12.1295
1483	3.4208e-05	6.69232	32.545	-7.22637	57.7761	66.7044	-12.519
1484	3.10063e-05	6.3046	32.5988	-6.56486	58.5101	67.2994	-11.3862
1485	1.46069e-05	5.01011	32.2856	-6.32758	58.9572	67.5155	-11.0887
1486	0.000154518	7.68858	32.8595	-7.73033	55.6756	65.1097	-13.2384
1487	8.66772e-05	7.74366	32.693	-8.27025	54.7891	64.3357	-14.1961
1488	0.000162469	7.76915	33.2832	-6.84908	55.9295	65.443	-11.6281
1489	7.50682e-05	7.41897	33.0963	-6.75748	57.0658	66.3139	-11.5398
1490	8.75063e-05	7.83702	32.4872	-8.73152	53.7665	63.4231	-15.0437
1491	8.87878e-05	7.69897	32.936	-7.94894	54.1326	63.8616	-13.5686
1492	6.72683e-05	6.86848	33.2581	-5.93833	58.1421	67.2449	-10.1236
1493	0.000158141	7.58772	33.5268	-5.84998	57.3201	66.6623	-9.8977
1494	3.88372e-05	6.54833	32.4755	-5.94471	59.1858	67.7714	-10.3733
1495	3.47789e-05	6.68264	31.8914	-5.87866	59.5984	67.8498	-10.4443
1496	6.09151e-05	6.16221	33.1374	-5.39388	59.3357	68.1756	-9.24511
1497	0.000129664	7.36199	33.6068	-5.15021	58.7391	67.8692	-8.71274
1498	4.16814e-05	7.04995	33.2311	-4.97883	59.9193	68.698	-8.52094
1499	0.000195578	8.49246	33.7511	-6.17299	53.6011	63.6421	-10.3647
1500	0.000352661	8.64275	33.9318	-5.61305	54.5115	64.4544	-9.39289
1501	0.000114996	7.68753	34.1731	-4.10009	59.0026	68.3075	-6.84165
1502	0.000351286	8.68794	34.2531	-4.38139	56.2577	66.0106	-7.28924
1503	0.000423761	9.41784	34.4711	-4.05285	54.5855	64.6858	-6.70562
1504	0.000405941	9.12857	34.7649	-2.76845	56.3855	66.2993	-4.55305
1505	0.000370172	8.85158	34.6363	-2.97775	57.9658	67.5912	-4.91375
1506	0.000153952	7.55493	27.7011	-6.52575	60.359	66.7319	-13.2559
1507	0.000102769	7.71166	29.2908	-6.20827	61.7115	68.5916	-11.9669
1508	0.000152972	7.53128	29.022	-6.39942	60.8221	67.6946	-12.4349
1509	9.91552e-05	7.62164	28.1584	-6.41921	61.4445	67.8935	-12.8421
1510	7.37246e-05	7.2905	30.4062	-6.20511	60.396	67.9023	-11.5342
1511	9.08574e-05	6.66141	31.3526	-5.25177	62.2153	69.8664	-9.50914
1512	7.6494e-05	6.20559	32.2473	-4.53874	62.4183	70.4027	-8.01163
1513	4.7747e-05	6.6715	32.3295	-5.49172	59.9893	68.3672	-9.64063
1514	0.000118999	6.914	31.6021	-5.73	60.5169	68.5114	-10.277
1515	9.30957e-05	7.00621	31.4443	-5.57907	61.5173	69.3127	-10.0611
1516	8.64475e-05	6.58121	32.418	-4.91993	61.7743	69.9371	-8.62967
1517	0.00011251	6.99287	32.3738	-5.2467	60.995	69.253	-9.20568
1518	4.99689e-05	7.20972	33.6203	-4.45189	60.7393	69.5659	-7.54305
1519	4.20569e-05	7.07836	33.7501	-4.4223	60.1911	69.1491	-7.46498
1520	5.15785e-05	7.61718	34.0166	-3.88906	61.0375	69.9845	-6.52221
1521	3.74682e-05	6.45536	33.7437	-4.02472	61.5502	70.3084	-6.80173
1522	3.87354e-05	7.014	33.5674	-2.7182	63.7045	72.0585	-4.62957
1523	5.63611e-05	7.93899	34.2228	-3.78723	59.8711	69.0658	-6.31488
1524	6.02579e-05	8.21818	34.538	-3.09039	60.0871	69.375	-5.11308
1525	5.54288e-05	8.07713	34.4616	-3.16262	60.7053	69.8766	-5.24347
1526	0.000211402	9.04106	35.3437	-0.124364	57.2142	67.2507	-0.20161
1527	0.000361493	8.7396	35.0815	-1.36451	58.3178	68.0701	-2.22742
1528	0.00013995	8.5824	34.9335	-1.79001	59.5706	69.0812	-2.9333
1529	0.000130093	8.43333	35.0585	-1.37749	60.1598	69.6434	-2.25005
1530	5.6791e-05	7.87321	34.7303	-2.50494	60.9566	70.201	-4.12534
1531	4.13729e-05	7.4434	34.7574	-2.25525	61.4773	70.6585	-3.71245
1532	0.000148017	8.05297	35.3926	1.01852	59.6635	69.3787	1.64838
1533	7.63452e-05	6.99808	35.1024	-0.727469	61.4455	70.7691	-1.18724
1534	0.000280683	7.72403	35.2609	-0.147618	60.4511	69.9835	-0.23986
1535	5.36806e-05	7.42446	35.2417	0.314402	61.6045	70.9732	0.51114
1536	5.86335e-05	6.95939	35.1033	-0.157875	61.9807	71.2312	-0.25768
1537	3.01093e-05	6.26064	34.8288	-1.07705	62.2409	71.3311	-1.77126
1538	7.45113e-05	6.50711	34.2158	-3.04859	61.7388	70.6519	-5.09154
1539	2.36868e-05	6.39771	35.2034	0.811458	62.0777	71.3693	1.32047
1540	6.51278e-05	5.97234	33.7848	-3.23077	62.1658	70.8269	-5.46246
1541	5.90621e-05	6.21038	34.1911	-2.31473	62.3235	71.1239	-3.873
1542	7.07148e-05	7.00732	33.9837	-2.24654	62.7398	71.3878	-3.7821
1543	3.14372e-05	6.33028	34.5051	-1.01648	62.9021	71.7518	-1.68738
1544	3.65241e-05	6.53503	34.7494	-0.576778	62.6327	71.6289	-0.95092
1545	0.000140742	7.07559	33.3842	-3.05651	63.253	71.5876	-5.23116
1546	0.000105218	8.02943	27.7846	-6.47523	66.2061	72.0913	-13.1187
1547	0.000103083	8.22611	27.1612	-6.47039	66.7346	72.3402	-13.3993
1548	8.72644e-05	7.17873	29.5667	-5.8532	64.6823	71.36	-11.1978
1549	9.20893e-05	7.53628	29.0024	-6.16225	65.1778	71.6049	-11.9955
1550	8.76692e-05	7.36237	29.6539	-5.67454	63.6942	70.4876	-10.8331
1551	0.000201418	7.55259	28.6275	-5.85507	63.176	69.6062	-11.5591
1552	0.000101176	7.7641	28.7861	-6.36855	66.7293	72.9521	-12.475
1553	0.000103474	7.62959	29.4023	-6.24556	66.1855	72.6913	-11.9924
1554	9.65876e-05	7.12011	28.1519	-6.17045	62.1719	68.527	-12.3628
1555	9.18778e-05	6.99095	29.24	-5.87308	62.4186	69.1777	-11.3572
1556	8.45181e-05	7.10613	30.6425	-5.32247	63.6285	70.8228	-9.85372
1557	9.29313e-05	7.40196	30.5539	-5.69577	65.1208	72.1574	-10.5597
1558	9.34321e-05	7.45967	31.0593	-5.28187	64.5982	71.8715	-9.65127
1559	0.000103616	7.3892	30.9468	-5.70553	66.1566	73.2595	-10.4461
1560	9.95294e-05	7.3863	30.3595	-5.94625	66.7258	73.5486	-11.0817
1561	9.51907e-05	7.36588	32.4006	-4.41768	64.5493	72.3597	-7.76416
1562	9.63068e-05	7.37081	31.983	-4.93493	65.0658	72.6693	-8.77148
1563	0.000108183	7.45887	32.3511	-4.87035	66.1581	73.8053	-8.56139
1564	0.000103946	7.4387	31.8203	-5.22705	66.7265	74.1099	-9.32854
1565	0.000160252	6.79565	31.6379	-4.75528	63.1016	70.7487	-8.54775
1566	8.62535e-05	7.27657	33.1812	-3.9405	65.0501	73.1303	-6.77255
1567	8.39919e-05	7.21015	33.4361	-3.38194	64.5072	72.7364	-5.77562
1568	8.12342e-05	7.19772	32.4722	-4.19743	63.5548	71.4932	-7.36533
1569	9.61067e-05	7.19134	33.4692	-3.87423	66.1745	74.2581	-6.60289
1570	8.95813e-05	7.21622	33.0566	-4.28683	66.766	74.6245	-7.38897
1571	9.74512e-05	7.81423	34.0589	-2.81416	65.0319	73.4648	-4.7234
1572	9.03482e-05	7.36941	34.1885	-2.2003	64.4856	73.0211	-3.68236
1573	0.000107757	7.69856	34.329	-2.7251	66.2164	74.636	-4.53872
1574	9.51703e-05	7.31845	33.9942	-3.22661	66.8161	75.036	-5.42208
1575	3.9776e-05	7.50023	34.0615	-1.94977	63.6714	72.236	-3.27619
1576	9.45872e-05	7.23342	34.6994	-1.53704	65.0627	73.7534	-2.53631
1577	0.000102835	7.11411	34.9521	-1.43443	66.2998	74.9624	-2.35009
1578	9.8773e-05	7.2909	34.7113	-2.00863	66.9072	75.4021	-3.31182
1579	3.91501e-05	7.3614	34.4058	-1.10193	63.6733	72.3828	-1.8344
1580	9.21566e-05	7.24466	34.7065	-0.898335	64.5151	73.2635	-1.4827
1581	4.25798e-05	7.25483	34.5355	-0.619965	63.3926	72.1921	-1.02844
1582	4.25963e-05	6.99428	34.7191	0.226694	63.6832	72.5329	0.3741
1583	4.64467e-05	6.88831	34.7583	0.717158	63.3724	72.2822	1.182
1584	3.38713e-05	6.21352	34.819	0.310202	62.8123	71.8181	0.51043
1585	3.85737e-05	6.12191	34.9984	0.779262	62.5174	71.6513	1.27552
1586	0.000235065	7.13991	17.5535	5.89386	54.7463	57.7929	18.5603
1587	0.000526912	7.16503	16.574	4.33061	54.2884	56.9269	14.6434
1588	0.000191751	7.21326	17.4793	4.77307	55.836	58.7023	15.2734
1589	0.000199559	7.11525	18.4509	6.72932	55.3453	58.7267	20.0377
1590	0.000171404	7.47598	18.2022	5.67759	56.2631	59.4062	17.3237
1591	0.000172198	7.18467	19.4493	7.41851	55.8774	59.6288	20.8782
1592	0.000143387	7.32594	19.0217	6.47258	56.646	60.104	18.792
1593	0.000124027	6.4361	20.6132	7.78027	55.9154	60.0996	20.6785
1594	9.91589e-05	6.85921	19.9803	7.12914	56.8507	60.6798	19.6368
1595	0.000304964	7.11007	16.6919	2.92787	55.6094	58.1343	9.94883
1596	0.000188765	7.65568	21.0837	6.84655	58.5019	62.5609	17.9903
1597	0.000128013	7.33755	20.2819	6.4293	58.5827	62.3267	17.5885
1598	0.000153642	7.31507	20.1719	5.84998	59.6692	63.2578	16.1725
1599	0.000129285	7.18888	19.4428	5.60389	58.7058	62.0951	16.0783
1600	0.000148208	7.2132	18.7537	4.6622	58.6219	61.7249	13.9608
1601	0.000174943	7.34432	19.4234	4.84523	59.7639	63.0276	14.0068
1602	4.23838e-05	7.77562	20.7043	5.81447	60.8421	64.5309	15.6866
1603	6.02098e-05	7.54444	19.9994	4.66026	61.1893	64.5432	13.117
1604	5.92508e-05	7.35588	20.5511	5.3834	61.3041	64.8808	14.6789
1605	0.000124106	5.86138	23.3943	8.09586	55.677	60.9325	19.0887
1606	4.66352e-05	5.521	25.3652	8.58938	55.5617	61.6788	18.7076
1607	0.000228944	6.01951	24.541	8.23954	56.2817	61.9498	18.5593
1608	0.000181533	7.13735	22.6896	7.83532	56.6081	61.4873	19.0512
1609	2.09159e-05	4.78822	26.0558	9.17541	55.9208	62.3717	19.3995
1610	2.55657e-05	4.70279	25.7114	10.002	55.3137	61.812	21.2565
1611	9.41926e-06	4.92824	25.8021	9.53022	55.4106	61.862	20.2721
1612	0.00011701	6.49903	25.2962	8.28478	57.2369	63.1236	18.1342
1613	0.000101564	5.908	21.5079	7.73	55.664	60.1733	19.7686
1614	0.000167645	7.02972	21.6768	7.49612	56.5185	60.9953	19.076
1615	0.000134008	7.25452	25.4112	8.22345	58.0695	63.9173	17.9324
1616	0.000188499	7.59303	22.5493	7.50966	58.6351	63.2688	18.4194
1617	0.000371007	7.79394	24.5728	8.03982	59.2118	64.6104	18.1173
1618	0.000201391	7.75639	23.1709	7.63181	59.8015	64.586	18.2304
1619	0.000203969	7.78423	21.7012	6.94157	59.5337	63.7448	17.7379
1620	5.13081e-05	7.76471	21.4317	6.48882	60.7874	64.7807	16.8446
1621	6.59444e-05	7.69058	23.3073	7.53867	61.2104	65.9301	17.9236
1622	0.000129532	7.60503	22.4163	6.96377	61.2977	65.6383	17.2577
1623	3.63257e-05	7.34237	21.6906	6.19507	61.89	65.8728	15.9399
1624	3.64153e-05	7.52762	20.9666	5.63811	61.683	65.3925	15.0513
1625	1.41014e-05	4.87307	25.9777	10.3171	55.6526	62.2776	21.6606
1626	1.85173e-05	5.83411	26.1564	10.5622	55.845	62.565	21.9894
1627	1.07331e-05	5.1875	25.926	9.37683	55.5857	62.0472	19.8839
1628	5.39221e-05	6.50524	26.1169	10.9583	55.6055	62.4032	22.7623
1629	3.48769e-05	6.14305	25.6571	11.1904	55.0268	61.737	23.5646
1630	1.77965e-05	6.20627	26.6021	11.1221	56.0484	63.0301	22.6894
1631	1.7239e-05	4.81843	26.5254	9.9867	56.2988	63.0308	20.6311
1632	2.17026e-05	7.51694	26.8145	11.3247	56.014	63.1256	22.896
1633	3.32181e-05	5.3618	26.7766	9.46367	56.6939	63.4094	19.4649
1634	3.43728e-05	5.93844	26.514	8.58014	57.0758	63.5158	17.932
1635	5.74592e-05	5.42551	26.4494	9.12092	56.4797	63.0295	19.0265
1636	5.7771e-05	7.87009	26.9553	11.6344	55.5935	62.8696	23.3459
1637	4.36184e-05	7.88547	26.7876	11.9066	54.9723	62.3	23.9642
1638	6.39752e-05	7.90262	26.0884	11.7157	54.8083	61.8208	24.1837
1639	2.36655e-05	5.42454	26.8996	10.4022	56.6928	63.6071	21.1417
1640	3.09336e-05	5.05538	27.0606	10.0212	56.9019	63.8007	20.3208
1641	3.07761e-05	7.60444	27.5079	11.7165	55.7364	63.2495	23.0707
1642	3.69758e-05	7.51972	28.2782	11.1561	56.8872	64.5002	21.5299
1643	5.39067e-05	7.67293	28.0099	11.4602	56.3642	63.9751	22.2518
1644	5.15519e-05	7.57881	28.612	11.6346	56.31	64.2248	22.1282
1645	3.3653e-05	6.08803	26.9759	8.56707	57.7479	64.3111	17.6189
1646	3.04305e-05	5.11458	27.6386	9.6182	57.5991	64.607	19.1878
1647	3.14105e-05	5.18715	27.4421	9.17527	57.5022	64.372	18.4874
1648	3.13224e-05	6.35314	27.5767	8.81946	57.9601	64.7891	17.7351
1649	4.65202e-05	6.80477	27.6135	10.4525	57.2325	64.3996	20.7331
1650	2.9726e-05	6.41396	27.3554	10.7763	56.8275	63.9829	21.5013
1651	2.92402e-05	7.11086	27.6354	11.1027	56.6799	64.0281	21.888
1652	3.94988e-05	7.0882	28.0457	10.8199	57.1726	64.5936	21.0964
1653	4.89316e-05	6.86179	26.7647	8.43555	58.2617	64.6679	17.4935
1654	4.9378e-05	7.36282	27.3092	8.45379	58.8881	65.4604	17.2004
1655	3.06371e-05	6.09661	28.1232	8.78469	58.5502	65.5455	17.347
1656	3.95828e-05	7.24868	28.0667	8.55055	58.9644	65.8609	16.9434
1657	3.6808e-05	6.27019	28.6951	9.12282	58.7016	65.9736	17.6367
1658	4.40733e-05	6.25016	28.481	10.0538	58.0509	65.4382	19.443
1659	4.43382e-05	5.58907	28.3452	9.60052	58.2084	65.4511	18.7112
1660	3.72591e-05	7.05724	28.6831	8.47608	59.4903	66.5857	16.4628
1661	0.000122709	7.66222	27.1639	8.42087	59.872	66.2831	17.2236
1662	0.000117535	7.54862	28.1271	8.39466	60.2374	67.0086	16.618
1663	0.000320313	7.8897	25.781	8.21899	60.388	66.1734	17.6823
1664	0.000138627	7.97054	24.9108	7.96202	61.4442	66.7783	17.725
1665	0.000195679	7.3789	18.8478	3.72453	59.7348	62.7484	11.1783
1666	0.000169461	7.28277	18.2221	3.61913	58.4657	61.3464	11.2335
1667	0.000208784	7.25233	18.4713	2.50588	59.6675	62.5114	7.72577
1668	4.88814e-05	7.33701	19.9039	4.19173	61.5395	64.8139	11.8926
1669	0.000283366	7.29562	17.8465	2.25708	58.3588	61.0683	7.20803
1670	3.29065e-05	6.45245	20.3006	3.93137	62.2895	65.6319	10.9601
1671	3.91619e-05	7.00296	20.3657	4.39953	62.0816	65.4847	12.19
1672	4.07474e-05	7.42241	20.6839	4.15437	62.8225	66.2703	11.3567
1673	3.90539e-05	7.24068	20.5534	3.76002	63.1111	66.48	10.367
1674	4.0163e-05	7.15554	21.1325	5.44108	62.1346	65.8551	14.4386
1675	3.46909e-05	6.70747	20.9641	4.99404	62.3445	65.9642	13.3992
1676	3.89324e-05	7.27573	21.3599	5.13364	62.8777	66.6049	13.5142
1677	3.9299e-05	7.58684	21.1448	4.76213	63.1477	66.7639	12.6921
1678	4.51517e-05	7.37798	21.8565	5.99804	62.3416	66.3337	15.3458
1679	4.68223e-05	7.2328	22.0046	5.73386	63.0487	67.024	14.6051
1680	3.36557e-05	7.46231	22.3329	6.15122	62.7225	66.8633	15.3994
1681	3.62872e-05	7.44833	22.3972	6.02042	63.4052	67.5137	15.0456
1682	0.000109896	7.59279	22.5343	6.76576	61.923	66.2422	16.712
1683	5.3606e-05	7.4949	23.5082	7.13602	62.4449	67.1038	16.8859
1684	0.000106354	7.25221	20.104	3.40448	64.9473	68.0729	9.61149
1685	0.00013997	7.72935	19.513	1.42164	67.3494	70.1335	4.16698
1686	0.000129413	7.96619	19.5957	2.16828	66.6293	69.485	6.31416
1687	0.00012354	7.68252	19.91	3.36184	66.5767	69.5714	9.58409
1688	0.000121704	7.69465	19.7166	2.71699	67.4699	70.3443	7.84606
1689	9.43603e-05	7.04144	20.516	3.9291	64.1781	67.492	10.8417
1690	0.000105396	7.32234	20.6261	4.49694	64.93	68.2757	12.2993
1691	0.000121453	7.68852	20.4245	4.48773	66.5253	69.7346	12.3923
1692	0.0001176	7.52488	20.1204	3.87725	67.4028	70.4485	10.9073
1693	9.14921e-05	6.98204	21.1244	4.93562	64.1882	67.7549	13.151
1694	0.000103501	7.38089	21.33	5.48035	64.9314	68.5645	14.4094
1695	0.000118922	7.68596	21.1223	5.50966	66.4913	69.9829	14.6196
1696	0.000117315	7.63204	20.7151	4.95572	67.3434	70.6315	13.4542
1697	0.000131015	7.65275	21.9987	5.91173	64.2718	68.1891	15.0418
1698	0.000115039	7.62618	21.4837	5.91615	67.3027	70.8958	15.3964
1699	0.000152722	7.91445	22.0781	6.46736	66.5144	70.3806	16.3269
1700	0.000129426	7.62501	22.3854	6.49226	65.0433	69.0933	16.1733
1701	3.8328e-05	8.06085	23.216	6.61176	63.3698	67.8117	15.8966
1702	3.59035e-05	7.61057	23.1409	6.71851	62.7927	67.2575	16.1896
1703	3.12357e-05	7.41929	23.6315	6.89249	63.0835	67.7162	16.2602
1704	3.53283e-05	8.04297	24.568	7.33814	63.4414	68.427	16.6302
1705	3.5463e-05	8.02644	24.5946	7.32731	63.8076	68.7749	16.59
1706	0.000117187	8.18019	26.0155	8.08914	61.8312	67.5673	17.2723
1707	0.000110143	7.37107	24.9955	7.68471	62.3354	67.5983	17.0897
1708	0.000104908	7.51256	26.0735	7.75486	62.6515	68.3021	16.5637
1709	0.000152098	7.781	25.5692	7.58335	63.3079	68.6963	16.5194
1710	8.37798e-05	7.88785	26.5965	7.8221	63.8096	69.5717	16.3888
1711	0.000113936	7.86577	28.784	8.31522	60.715	67.705	16.1131
1712	0.000108767	7.82695	29.0754	8.22878	61.3372	68.3765	15.8023
1713	0.0001077	7.78777	28.1403	8.23346	61.7627	68.3688	16.3087
1714	8.55575e-05	7.13123	29.1741	7.97555	62.1446	69.1136	15.2898
1715	9.87391e-05	7.13723	28.1272	7.90138	62.5292	69.018	15.6909
1716	0.000162446	7.53763	28.1363	7.70165	63.4979	69.8781	15.3084
1717	8.96256e-05	7.19797	29.1628	7.60942	62.874	69.7245	14.6241
1718	0.000101922	7.59404	28.7056	7.73775	64.0136	70.5807	15.0858
1719	3.51598e-05	5.2548	29.4065	8.97472	59.0118	66.5408	16.9719
1720	4.64095e-05	6.8329	29.451	8.56212	59.3863	66.8386	16.2105
1721	5.60219e-05	7.10181	30.0711	8.16501	60.2207	67.8047	15.1909
1722	4.98891e-05	6.6429	30.1821	8.33049	59.6392	67.3587	15.4299
1723	4.00491e-05	5.56019	29.9989	9.32666	58.8515	66.7115	17.2705
1724	0.000151153	8.17105	23.3728	7.36949	66.6155	70.9804	17.5002
1725	0.000149685	8.21937	22.5876	6.86691	67.3393	71.3578	16.9099
1726	0.00012695	7.83409	23.7074	7.35318	65.2138	69.7778	17.232
1727	0.000126468	7.68656	23.2295	6.8755	64.4665	68.8681	16.4878
1728	3.58396e-05	8.21377	23.6616	6.88632	63.6596	68.263	16.2268
1729	0.000144093	8.2667	23.9393	7.6528	67.4141	71.9467	17.7278
1730	0.000145706	8.18848	24.8188	8.00112	66.7201	71.6349	17.8683
1731	0.000122804	7.83785	25.1769	7.93184	65.3707	70.4991	17.4868
1732	0.00012187	7.66161	24.632	7.5672	64.663	69.6082	17.0775
1733	0.000139376	8.30725	25.4158	8.17048	67.4816	72.5705	17.8212
1734	0.000115964	7.62493	26.1417	7.97364	64.8388	70.3636	16.9626
1735	0.00013932	8.16523	26.3566	8.35158	66.8219	72.3159	17.5817
1736	0.000119227	7.84101	26.7245	8.22403	65.5285	71.2448	17.1049
1737	0.000124381	7.77747	26.9609	8.40498	67.5607	73.2256	17.3147
1738	0.000129286	7.91556	27.7486	8.1086	65.0151	71.1526	16.2892
1739	0.00011997	7.68321	28.3943	8.22979	65.6671	72.0148	16.1637
1740	0.000136981	7.73395	27.9744	8.39862	66.9193	73.0158	16.7111
1741	0.000119289	7.79134	29.4462	7.95851	65.1724	71.9573	15.1242
1742	5.31945e-05	7.47139	29.8634	7.64356	64.383	71.3822	14.3567
1743	4.48493e-05	7.42088	29.7685	7.54399	63.8763	70.8749	14.2206
1744	0.000406211	10.7433	35.2276	-0.917666	53.5101	64.0715	-1.4922
1745	0.000199134	9.78551	35.3686	1.27285	55.2512	65.6144	2.06107
1746	0.000193096	10.1038	35.3408	1.84202	54.3462	64.8528	2.98364
1747	0.000336533	10.5693	34.9902	-2.41636	53.1768	63.7019	-3.95048
1748	0.000373209	10.424	35.2203	-0.941216	55.0465	65.3565	-1.53079
1749	0.000200151	9.91917	35.3538	0.0896304	55.5232	65.8234	0.14526
1750	0.00020966	9.99019	35.1901	2.98987	54.8534	65.2394	4.85638
1751	0.000205287	10.2596	35.1049	3.46988	53.8924	64.411	5.64497
1752	0.000187267	8.65961	35.3861	0.803121	57.9735	67.9246	1.30016
1753	0.000235842	9.01329	35.3634	1.58229	56.9223	67.0315	2.56192
1754	0.000266229	9.04355	35.1269	3.28078	56.672	66.7561	5.33583
1755	0.000218998	8.892	35.2724	2.44237	57.8359	67.7872	3.96101
1756	0.000240045	8.71583	34.9156	4.04862	57.7002	67.5633	6.61417
1757	0.000130741	7.66779	35.3534	1.88368	60.5209	70.1156	3.04992
1758	0.000165443	7.97859	35.256	2.52837	59.7445	69.4175	4.10192
1759	2.49358e-05	7.30874	35.3609	1.75942	61.4675	70.9348	2.84846
1760	2.33537e-05	6.16724	35.2857	1.74858	61.7938	71.1802	2.83696
1761	5.29506e-05	6.68986	34.9396	3.07047	61.9739	71.2107	5.02221
1762	4.95049e-05	6.50723	35.0905	2.16354	62.0707	71.3358	3.52816
1763	0.000308679	8.70763	34.4794	5.40741	56.2478	66.1958	8.9131
1764	0.000120159	8.60341	34.4582	5.26269	57.5758	67.3055	8.68349
1765	0.000118848	8.56622	34.664	4.79127	57.6567	67.4452	7.86959
1766	5.86502e-05	7.93467	34.0584	5.95834	59.2812	68.6275	9.92318
1767	8.9633e-05	7.79859	33.6569	6.52954	59.5188	68.687	10.9792
1768	5.28014e-05	7.96008	34.0824	5.7971	59.9397	69.1953	9.6531
1769	5.44091e-05	7.98692	34.322	5.37803	59.9762	69.3114	8.90545
1770	5.79116e-05	8.3203	34.5039	5.06786	59.3987	68.8796	8.35575
1771	0.000109162	7.90499	34.7554	4.32521	59.4421	68.9929	7.09382
1772	4.542e-05	7.44372	32.8183	7.26902	59.9385	68.7205	12.489
1773	5.6536e-05	7.21686	33.272	6.82675	60.2596	69.1726	11.595
1774	0.000153769	7.98438	35.0418	3.30134	60.7589	70.2173	5.38204
1775	0.00016779	7.80332	34.7803	4.07461	60.4596	69.8687	6.68191
1776	4.12818e-05	6.93457	34.1768	5.28181	61.1062	70.2134	8.78519
1777	7.93128e-05	7.28552	34.3835	4.72104	61.5461	70.6571	7.81813
1778	4.36761e-05	7.14532	33.784	5.88804	61.0803	70.0488	9.88649
1779	4.10824e-05	6.91244	33.847	5.52197	61.6337	70.5324	9.26588
1780	6.46357e-05	7.03208	33.2008	6.53395	61.1599	69.8965	11.1336
1781	2.65173e-05	6.21452	34.3892	4.32895	62.1549	71.1659	7.17472
1782	2.41463e-05	6.14853	34.6838	3.45165	62.2834	71.373	5.68323
1783	9.45492e-05	7.15615	34.9699	0.475295	64.5911	73.4515	0.77869
1784	9.58209e-05	7.10369	35.087	-0.167773	65.1422	73.9908	-0.27397
1785	4.37166e-05	6.84572	34.7134	1.99893	63.8718	72.723	3.29567
1786	4.65658e-05	7.00834	34.7278	1.58747	63.4569	72.3555	2.61726
1787	8.79147e-05	7.05176	34.9773	1.86345	64.7497	73.6166	3.0496
1788	9.70802e-05	6.91732	35.1973	1.25402	65.2624	74.1593	2.04049
1789	3.6667e-05	6.04213	34.9372	1.66536	62.5797	71.691	2.72906
1790	3.49266e-05	6.34926	34.7273	2.0666	62.9591	71.9312	3.40562
1791	4.59731e-05	7.3549	34.4974	2.86171	63.7718	72.561	4.74208
1792	4.41539e-05	7.33834	34.4705	3.28344	64.1835	72.9282	5.44123
1793	3.56878e-05	6.49091	34.5422	2.9089	62.9327	71.8481	4.81369
1794	3.52448e-05	6.94795	34.3267	3.29255	63.3305	72.1104	5.47893
1795	8.51944e-05	7.16703	34.7397	3.20468	65.0139	73.783	5.27053
1796	9.74548e-05	7.27873	35.0305	2.64747	65.4801	74.3088	4.32197
1797	2.5305e-05	6.49731	34.5153	3.36452	62.6289	71.5892	5.56754
1798	4.35195e-05	7.38406	34.1183	4.09477	64.152	72.7757	6.84373
1799	3.6007e-05	7.3413	33.8044	4.45622	63.7698	72.3131	7.50964
1800	3.66807e-05	7.20502	33.9859	4.07573	63.3599	72.0148	6.83849
1801	2.44961e-05	6.25846	34.1237	4.15738	62.7098	71.5138	6.94625
1802	2.93573e-05	6.71655	33.8098	4.48495	63.043	71.6773	7.5563
1803	4.60961e-05	6.7394	33.3951	6.09692	61.6086	70.3422	10.3465
1804	1.62944e-05	6.08902	33.6886	5.27179	62.3634	71.0768	8.89385
1805	3.78266e-05	6.39038	33.2778	5.51564	62.6672	71.1689	9.41096
1806	2.41131e-05	6.31731	33.0473	5.97469	62.4658	70.9211	10.2479
1807	2.94492e-05	5.75241	34.024	4.63953	62.4447	71.2636	7.76499
1808	8.11074e-05	7.00708	32.5132	6.89275	61.6779	70.0627	11.9694
1809	2.99903e-05	6.63184	33.2992	5.21095	63.0817	71.5213	8.89399
1810	5.00053e-05	6.62313	32.4052	6.36267	62.6459	70.8173	11.1085
1811	4.1714e-05	6.38791	32.0655	6.84369	62.3067	70.4071	12.0478
1812	4.38522e-05	7.52206	33.0147	5.51823	63.4688	71.7545	9.48898
1813	4.65046e-05	7.44017	32.3671	6.1471	63.5043	71.5416	10.7534
1814	4.12298e-05	6.92433	31.9535	6.4994	63.0985	71.026	11.4972
1815	3.60619e-05	7.24248	33.3438	5.17273	63.8399	72.2087	8.81819
1816	3.87606e-05	7.59342	33.1963	5.55947	64.2503	72.5328	9.50724
1817	4.52763e-05	7.75463	32.5668	6.22866	64.2984	72.3441	10.8275
1818	4.58143e-05	7.64172	32.0668	6.47079	63.9234	71.8077	11.4086
1819	4.28096e-05	7.77606	33.6166	5.27248	64.5789	72.9952	8.91375
1820	4.14834e-05	7.41733	34.0779	4.52429	64.5507	73.1339	7.56254
1821	3.63487e-05	7.34294	33.4982	5.66328	64.975	73.3208	9.59583
1822	8.88158e-05	7.46862	34.508	4.05353	65.2326	73.9089	6.69963
1823	0.000221627	9.56839	34.8113	4.64817	54.3394	64.7009	7.60542
1824	0.000234732	8.3349	33.8555	7.00317	55.9771	65.7927	11.6871
1825	0.000256976	8.80394	34.0499	6.93156	53.9553	64.1764	11.5065
1826	0.000404034	9.41239	34.4922	5.66925	53.2083	63.663	9.33387
1827	0.000210096	7.74776	33.3353	8.1376	56.2064	65.853	13.7184
1828	6.56604e-05	7.51492	33.0247	8.61445	56.6897	66.1707	14.6197
1829	5.61943e-05	7.50466	32.9641	8.42934	57.4147	66.7393	14.3439
1830	0.000216193	8.55755	33.6722	7.89991	53.2258	63.4761	13.2035
1831	0.000210042	8.25841	33.3008	8.5838	54.3871	64.3474	14.4543
1832	6.00214e-05	7.03271	32.4048	9.26665	57.2614	66.4441	15.9587
1833	0.000179119	8.10265	32.8893	9.45226	53.7572	63.7251	16.0344
1834	7.05281e-05	7.37046	32.4819	9.60298	56.264	65.6728	16.4698
1835	5.12017e-05	6.7182	32.0995	9.82801	56.9713	66.1264	17.0232
1836	0.000172584	7.66297	32.3912	10.1091	54.8586	64.5046	17.3329
1837	6.37976e-05	7.26443	32.1559	10.1622	56.035	65.4002	17.5381
1838	3.31679e-05	6.34426	30.9117	10.352	57.7299	66.2981	18.5151
1839	4.81988e-05	7.03732	31.3274	10.4017	57.2875	66.117	18.3677
1840	5.49323e-05	7.15561	31.33	10.8273	56.5181	65.5217	19.0646
1841	3.91065e-05	6.47621	30.8839	10.8417	57.0633	65.7843	19.3435
1842	4.81878e-05	7.02434	29.9032	10.6533	57.6697	65.8292	19.6089
1843	0.000129217	7.86473	30.8531	12.114	53.1296	62.6212	21.4366
1844	0.000114723	8.75274	29.5062	12.5605	54.0143	62.8166	23.0589
1845	0.000105752	7.98132	30.5469	12.2078	54.0521	63.2754	21.7836
1846	7.15201e-05	8.32911	29.0899	12.4274	54.5814	63.0856	23.1326
1847	0.000143381	7.78716	31.6844	11.294	53.1005	62.8579	19.6187
1848	6.25198e-05	8.06622	27.4956	12.2605	54.4706	62.2364	24.0325
1849	7.16454e-05	8.37843	28.1538	12.3133	54.6789	62.7219	23.6225
1850	7.1627e-05	8.33012	29.3271	12.1848	55.3154	63.7836	22.562
1851	4.89308e-05	8.39079	27.9984	12.0413	55.3235	63.1632	23.2712
1852	4.96761e-05	7.51308	28.5735	11.9953	55.6496	63.6963	22.773
1853	7.77789e-05	8.16364	29.8506	11.9807	55.7262	64.3428	21.8683
1854	0.000141777	7.67443	31.9281	10.8587	54.3759	63.9848	18.783
1855	0.000102387	7.24661	30.7614	11.6118	55.6554	64.6423	20.6805
1856	0.000130769	7.30225	31.1531	11.5554	54.9073	64.1783	20.351
1857	4.83047e-05	6.97119	30.8412	11.257	56.3487	65.2156	20.0521
1858	4.39287e-05	7.27057	29.8571	11.4156	56.7211	65.1079	20.9239
1859	5.36762e-05	7.60278	29.4165	11.6102	56.4514	64.7062	21.5383
1860	4.22617e-05	6.98983	29.91	11.1148	57.1435	65.4487	20.3855
1861	3.52641e-05	7.21726	29.3451	10.976	57.3075	65.3128	20.5074
1862	3.59947e-05	6.51118	29.2466	10.5506	57.7421	65.5807	19.8367
1863	5.92034e-05	6.99308	32.3513	8.99071	57.9602	66.9838	15.5311
1864	8.51137e-05	6.13735	31.6303	9.50239	58.1124	66.8418	16.7213
1865	5.23079e-05	7.29798	32.9107	8.1534	58.1134	67.2812	13.9145
1866	5.19028e-05	6.32373	31.6062	9.09667	58.5606	67.1643	16.0565
1867	2.83758e-05	6.35166	30.9071	9.58741	58.5357	66.885	17.2339
1868	4.50055e-05	5.48449	30.8059	9.06194	58.8866	67.0727	16.3919
1869	5.00192e-05	6.64828	29.8552	10.1706	58.1405	66.1445	18.8121
1870	7.49479e-05	7.20354	29.4233	9.92804	58.3838	66.1284	18.6455
1871	3.84164e-05	6.23734	32.2248	8.20306	59.0376	67.7581	14.2817
1872	0.000241436	8.27806	33.9659	6.5001	57.1385	66.7888	10.8338
1873	5.62651e-05	6.04731	31.6645	8.11023	59.4259	67.8222	14.3664
1874	5.20312e-05	6.6467	30.9445	8.47837	59.2998	67.4234	15.3222
1875	5.99749e-05	7.08764	33.0687	7.63054	58.7248	67.826	12.9935
1876	3.14006e-05	6.37673	32.7288	7.67579	59.2184	68.0949	13.1989
1877	7.86257e-05	7.61834	33.5432	6.92657	58.7041	67.9654	11.6674
1878	7.06e-05	7.51048	31.6109	7.77647	60.1065	68.3558	13.8207
1879	6.99929e-05	7.60981	30.7801	7.97913	60.5619	68.4019	14.5329
1880	7.95527e-05	7.26594	32.2608	7.46253	60.4383	68.9147	13.0245
1881	5.78632e-05	7.67797	30.546	8.00135	61.2202	68.884	14.6785
1882	6.65372e-05	7.45836	32.0269	7.37905	61.2773	69.5347	12.9746
1883	6.40064e-05	7.51266	31.1429	7.71522	61.6039	69.4582	13.9141
1884	4.09592e-05	6.88562	30.7061	7.68473	62.1028	69.7042	14.0506
1885	4.33725e-05	6.85519	31.1423	7.29951	62.405	70.125	13.1915
1886	4.24159e-05	7.12362	30.6458	7.29838	62.7916	70.2511	13.3956
1887	4.42794e-05	7.18912	31.1172	6.97928	63.1459	70.7417	12.6417
1888	4.06022e-05	7.42452	30.6981	7.13305	63.5479	70.9337	13.0812
1889	4.65155e-05	7.46573	31.234	6.97685	63.9198	71.4841	12.5916
1890	5.29412e-05	7.92742	30.8611	7.2888	64.317	71.7092	13.2887
1891	5.82793e-05	7.98743	31.4369	7.19958	64.7412	72.3294	12.8992
1892	5.59176e-05	7.69091	32.31	6.64549	64.7189	72.6404	11.6225
1893	4.5899e-05	7.58193	32.821	6.3671	65.0669	73.1537	10.9787
1894	0.000106596	7.65986	31.0676	7.5103	65.4516	72.8389	13.59
1895	0.000116328	7.80682	30.0745	7.91448	65.8168	72.794	14.7438
1896	0.000104576	7.80726	31.6409	7.29196	66.1462	73.6861	12.9778
1897	0.000101353	7.58724	32.5213	6.70285	65.7838	73.689	11.6459
1898	9.79418e-05	7.56933	33.0098	6.2925	66.3453	74.3704	10.7925
1899	7.50816e-05	7.32263	33.6275	5.6234	65.718	74.0357	9.49352
1900	0.00011796	7.56248	31.2653	7.49962	67.1845	74.4817	13.4887
1901	0.000128548	7.61128	29.6675	8.11719	67.0002	73.7229	15.3019
1902	0.000134766	7.92832	28.6193	8.33006	67.608	73.887	16.2284
1903	0.000243526	7.45624	19.7851	-1.04393	69.8574	72.6126	-3.02034
1904	0.000189986	7.40346	20.0093	-1.69428	68.3882	71.2754	-4.83994
1905	0.000220065	7.34489	20.44	-2.56077	69.184	72.1857	-7.14095
1906	0.000219339	7.68787	19.5809	-0.19257	68.9462	71.673	-0.56346
1907	0.000205912	7.49104	19.7669	-1.00271	72.1791	74.8436	-2.90394
1908	0.000168142	7.42952	20.759	-3.07557	67.907	71.0758	-8.42739
1909	0.000270249	7.80895	19.5034	0.558274	70.6136	73.2596	1.63962
1910	0.000208973	7.77414	19.5635	0.113045	72.7879	75.3712	0.33107
1911	0.000184312	7.6103	21.3973	-3.87388	67.8637	71.2624	-10.262
1912	0.000347225	7.62925	22.1436	-4.51449	68.9581	72.5667	-11.5232
1913	0.000188018	7.75701	22.9725	-5.20199	68.0347	71.9967	-12.7591
1914	0.000192636	7.94496	23.9124	-5.69838	68.1061	72.4066	-13.4037
1915	0.000370457	7.99543	24.7991	-5.99042	69.1879	73.7418	-13.5801
1916	0.000198846	8.01464	25.887	-6.32998	68.2415	73.2605	-13.7405
1917	0.000197865	7.89499	26.9542	-6.44295	68.2715	73.682	-13.4433
1918	0.000404118	7.94836	27.8704	-6.39375	69.3819	75.0432	-12.9207
1919	0.000202818	7.54228	29.0789	-6.31451	68.3683	74.5632	-12.2516
1920	0.000199266	7.40963	30.1166	-6.01162	68.376	74.9561	-11.2885
1921	0.000409393	7.47748	30.9166	-5.63376	69.5662	76.335	-10.3274
1922	0.000236049	7.56614	20.3421	4.26906	69.9171	72.9413	11.8523
1923	0.000234991	7.54548	20.7289	4.98668	69.8671	73.0477	13.5265
1924	0.000500119	7.77154	20.1446	3.80505	71.7241	74.5965	10.6964
1925	0.000255776	7.87756	19.7296	2.76839	70.103	72.879	7.98741
1926	0.000293439	7.87735	19.6008	2.14531	71.4885	74.158	6.24617
1927	0.000249845	7.84415	19.5052	1.34727	69.5755	72.2705	3.95128
1928	0.000234522	7.80112	21.7997	6.19721	69.7388	73.3289	15.8694
1929	0.000477122	7.82798	21.452	5.82168	71.451	74.8287	15.1833
1930	0.000304301	8.07225	22.4931	6.80766	69.7333	73.5868	16.8387
1931	0.00029022	8.26708	23.1374	7.25028	71.3033	75.3132	17.3987
1932	0.000294606	8.13823	23.7985	7.59284	69.708	74.0488	17.6951
1933	0.000281453	8.37134	24.4888	7.89716	71.2187	75.7243	17.8735
1934	0.000285809	8.22527	25.2266	8.12647	69.6863	74.5561	17.8558
1935	0.000258045	8.11009	27.2187	8.39711	69.6204	75.2221	17.1453
1936	0.000520991	8.10854	26.4252	8.2997	71.0864	76.2919	17.4366
1937	0.00027591	7.80114	28.3045	8.37289	69.638	75.6353	16.479
1938	0.000122555	7.65272	30.285	7.92067	67.6733	74.5627	14.6567
1939	0.000244892	7.70043	30.5047	7.82034	69.5311	76.33	14.379
1940	0.000510727	7.56031	29.5723	8.05969	70.888	77.2307	15.2452
1941	0.000237801	7.54685	31.5479	7.35535	69.604	76.773	13.124
1942	9.60517e-05	6.59494	35.3085	-0.0516789	66.4132	75.2158	-0.08386
1943	9.57895e-05	6.88695	35.1807	-0.679626	67.0232	75.6984	-1.10671
1944	9.96645e-05	6.53313	35.384	0.755044	67.1519	75.9077	1.22242
1945	9.44194e-05	6.53142	35.3898	1.41767	66.5522	75.39	2.29397
1946	0.000199401	7.38591	34.0357	-3.16639	68.7288	76.7601	-5.31502
1947	0.000201735	7.25383	34.7167	-1.99656	68.8871	77.1665	-3.29146
1948	0.000191175	7.54748	34.376	-2.65281	70.1091	78.1283	-4.4128
1949	0.00019222	6.86962	35.1666	-0.718712	69.0274	77.4725	-1.17081
1950	0.000188695	7.26043	34.9434	-1.46145	70.284	78.5049	-2.3949
1951	0.00020849	7.26048	32.0331	-5.08992	68.4858	75.7782	-9.02858
1952	0.000182125	7.34712	32.8211	-4.46703	68.5237	76.1096	-7.75048
1953	0.000351364	7.21769	33.2752	-3.99422	69.845	77.4694	-6.84479
1954	0.000192258	6.44361	35.3845	0.782514	69.1325	77.6658	1.26687
1955	0.000225175	6.87481	35.295	-0.063294	70.398	78.7504	-0.10275
1956	0.000206932	6.51106	35.3739	1.53704	70.4526	78.8496	2.48801
1957	0.000190007	6.69707	35.2723	2.3336	69.2229	77.7264	3.78515
1958	0.000356591	7.40837	33.2015	-4.08481	72.3469	79.7063	-7.0139
1959	0.000180676	7.47507	34.0345	-3.12484	72.5757	80.2206	-5.24585
1960	0.000186278	7.6512	34.0814	-3.06639	73.9302	81.4655	-5.14121
1961	0.000199933	6.75437	35.3811	1.51497	72.925	81.069	2.45182
1962	0.000180036	7.09865	34.5167	4.29529	66.4607	75.0125	7.09347
1963	0.000174863	7.23811	34.0185	5.09704	66.6825	75.0319	8.52131
1964	8.80199e-05	7.19164	33.8823	5.33234	67.8682	76.043	8.94376
1965	9.92215e-05	6.96654	34.8672	3.66104	67.5055	76.0665	5.99407
1966	9.24919e-05	6.72782	35.1493	2.86207	66.7436	75.4876	4.6551
1967	0.000109272	7.62808	32.6941	6.56437	67.3885	75.1878	11.353
1968	0.000102087	7.44688	33.1755	6.13058	67.9469	75.8615	10.4697
1969	9.90795e-05	6.62218	35.2886	2.2417	67.3031	76.0264	3.63481
1970	0.000108797	7.59761	31.8299	7.18238	67.8653	75.3022	12.7157
1971	0.000200445	7.3116	33.3277	5.95525	69.5433	77.3465	10.1311
1972	0.000173618	7.09611	34.0345	5.15701	69.4647	77.526	8.61609
1973	0.000188057	7.09604	34.8054	3.8146	69.3306	77.6704	6.25454
1974	0.000202291	7.12317	34.4186	4.567	70.5357	78.618	7.55841
1975	0.000207041	6.83897	35.0711	3.10753	70.4885	78.7926	5.06355
1976	0.000424297	7.36145	32.5643	6.56202	70.7237	78.1367	11.3931
1977	0.000411948	7.52718	33.1754	5.93166	72.8481	80.266	10.1372
1978	0.000191204	7.25463	34.3228	4.73488	72.7388	80.5692	7.85445
1979	0.00020233	7.25873	35.0517	3.19054	72.8262	80.8855	5.20095
1980	0.000222696	7.34815	34.6902	4.0655	73.8714	81.7124	6.68425
1981	0.000230917	7.22773	35.26	2.39454	74.033	82.0359	3.88504
1982	0.000291042	7.40055	20.1069	-1.78052	75.8792	78.5182	-5.06051
1983	0.000177619	7.79691	19.6238	-0.431945	75.6969	78.2004	-1.26095
1984	0.000151954	7.72438	19.5752	-0.210002	76.9563	79.4072	-0.61464
1985	0.000274192	7.48103	20.5049	-2.64959	77.3704	80.0853	-7.36282
1986	0.000480363	7.40394	20.2122	-2.03359	73.6433	76.3938	-5.7453
1987	0.000312169	7.83364	21.5246	-3.98102	76.9509	80.0037	-10.4786
1988	0.000213446	7.38382	20.171	-2.0587	78.7498	81.3181	-5.82757
1989	0.000133415	7.68659	19.7244	-0.967689	78.5179	80.9632	-2.8087
1990	0.000152358	7.9605	19.4892	0.919806	77.9707	80.3748	2.70211
1991	0.000135615	7.83003	19.6146	-0.265538	79.1556	81.5501	-0.77561
1992	0.000389781	7.39456	20.661	-2.9413	72.1174	75.0763	-8.10219
1993	0.000616929	7.73832	22.336	-4.67349	74.014	77.452	-11.8178
1994	0.000701402	7.70566	21.7263	-4.09671	71.9348	75.2558	-10.6783
1995	0.000642728	8.0131	23.7902	-5.62794	74.1633	78.0887	-13.3095
1996	0.000744719	8.088	24.8962	-6.0307	72.2427	76.6498	-13.6167
1997	0.000698527	8.02555	26.4998	-6.38952	74.4479	79.2815	-13.5562
1998	0.000781744	7.97776	27.8432	-6.40459	72.5294	77.9537	-12.954
1999	0.000144505	7.5965	29.3234	-6.26548	78.2863	83.8324	-12.0609
[truncated: 8,151 more rows]

## Sheet: Raw data-Curved array probe
Pixel	Flux	Irradiance	X	Y	Z	R	Angle
1	5.27352e-05	3.76738	-30.9511	-11.7525	33.3211	46.9722	-159.208
2	5.73176e-05	3.95461	-31.2813	-10.3523	33.0143	46.6437	-161.689
3	5.80085e-05	3.84443	-32.2681	-10.7418	33.9001	48.019	-161.588
4	5.26792e-05	3.7988	-31.9362	-11.9242	34.1282	48.2373	-159.526
5	3.1581e-05	3.70268	-32.6298	-11.4376	34.4042	48.7768	-160.683
6	2.68986e-05	3.66606	-32.2387	-12.3733	34.6494	48.9184	-159.003
7	7.14449e-05	3.83615	-32.9516	-10.1407	34.3105	48.64	-162.895
8	1.52165e-05	3.75331	-33.3189	-11.6388	35.0645	49.7506	-160.745
9	1.68264e-05	3.76754	-33.6669	-11.3348	35.2802	50.0663	-161.393
10	3.23858e-05	3.79237	-33.6614	-10.5325	35.0304	49.7107	-162.625
11	1.46473e-05	3.99708	-32.903	-12.3814	35.2238	49.7657	-159.379
12	1.66832e-05	3.97142	-33.2896	-12.1335	35.3628	50.0595	-159.974
13	1.47856e-05	3.87808	-33.5644	-12.3459	35.8471	50.636	-159.805
14	1.49228e-05	3.52318	-34.024	-11.5507	35.7614	50.6944	-161.248
15	1.67234e-05	3.88079	-33.9507	-12.067	36.03	50.9551	-160.433
16	1.03304e-05	3.98255	-33.4298	-12.7125	36.1514	50.8535	-159.179
17	1.79582e-05	3.88894	-34.3424	-11.2107	36.0285	51.0209	-161.921
18	2.40692e-05	4.65997	-32.818	-12.8311	35.7959	50.2295	-158.646
19	1.13954e-05	4.31491	-33.07	-12.9498	36.2392	50.7405	-158.615
20	1.51133e-05	3.74441	-34.1547	-12.2942	36.5314	51.4998	-160.203
21	1.19838e-05	4.3802	-33.8047	-12.6953	36.5939	51.4106	-159.416
22	1.80059e-05	4.238	-34.5996	-11.4646	36.5322	51.6059	-161.667
23	2.19508e-05	4.97924	-33.0872	-13.2116	36.9418	51.3226	-158.233
24	2.82483e-05	4.6712	-33.8791	-12.8681	37.0838	51.8517	-159.202
25	3.04227e-05	5.07862	-33.5215	-13.147	37.3438	51.8758	-158.585
26	5.36961e-05	3.62742	-29.0241	-10.9954	31.6254	44.311	-159.251
27	5.74829e-05	3.82086	-29.6669	-10.4738	31.8773	44.7883	-160.555
28	5.44743e-05	3.70701	-29.2777	-9.5464	31.3107	43.9167	-161.941
29	5.41276e-05	3.62614	-28.0079	-10.5721	30.8196	42.9658	-159.32
30	5.62496e-05	3.8817	-28.1644	-9.60907	30.6048	42.6875	-161.161
31	5.38656e-05	3.67766	-27.361	-11.079	30.6042	42.5204	-157.956
32	4.89253e-05	3.37309	-27.6899	-11.9765	31.2491	43.4358	-156.61
33	4.96654e-05	3.49001	-28.6452	-12.362	32.1058	44.7677	-156.657
34	4.97489e-05	3.44042	-29.3324	-11.8878	32.2667	45.198	-157.938
35	5.51984e-05	3.85081	-29.8819	-9.03575	31.5824	44.4074	-163.176
36	4.59893e-05	3.24829	-27.0006	-12.4309	31.1151	43.0314	-155.279
37	5.65544e-05	3.84671	-30.658	-10.8764	32.7114	46.1329	-160.467
38	5.5857e-05	3.84	-30.8945	-9.43907	32.4518	45.7896	-163.011
39	5.1396e-05	3.64743	-30.2684	-12.2424	33.1284	46.5139	-157.978
40	6.67692e-05	3.92992	-28.1596	-13.0844	32.6996	45.0935	-155.078
41	6.31824e-05	3.71631	-27.0708	-13.1316	32.0414	43.9536	-154.123
42	5.66724e-05	3.96469	-31.4431	-8.92136	32.777	46.2882	-164.16
43	0.000114399	4.06997	-28.8883	-13.2869	33.6268	46.28	-155.3
44	5.59808e-05	4.0233	-30.3098	-12.9191	33.8946	47.2698	-156.915
45	5.56444e-05	4.13822	-31.295	-12.8782	34.6086	48.4043	-157.632
46	0.00012711	4.8426	-28.7076	-13.6366	34.5706	46.9597	-154.591
47	0.00014134	4.75348	-27.2773	-13.8216	34.5269	46.1215	-153.128
48	0.000100141	5.06053	-30.238	-13.6094	35.8236	48.8148	-155.769
49	9.15156e-05	4.41959	-31.8048	-13.1095	35.4779	49.4175	-157.599
50	8.12723e-05	5.01592	-31.465	-13.4384	36.0864	49.728	-156.873
51	4.49797e-05	5.23974	-32.4955	-13.4219	37.107	51.1178	-157.558
52	3.47742e-05	3.90184	-34.3807	-10.3712	35.8135	50.7169	-163.214
53	3.69613e-05	3.79065	-34.0568	-9.90882	35.2966	50.039	-163.778
54	3.92075e-05	4.48993	-34.9214	-10.2297	36.681	51.6686	-163.673
55	4.29843e-05	4.12071	-34.73	-9.68101	36.1698	51.0701	-164.424
56	6.72982e-05	4.04799	-33.0186	-9.13163	34.1582	48.3777	-164.541
57	2.79183e-05	3.90792	-33.7839	-8.49344	34.7128	49.1779	-165.888
58	3.12707e-05	3.77575	-34.1123	-8.87879	35.1312	49.7663	-165.411
59	3.86181e-05	4.52292	-34.77	-8.62982	35.9879	50.7795	-166.061
60	2.88823e-05	4.06691	-34.4762	-8.28996	35.4663	50.1516	-166.48
61	5.74315e-05	4.00713	-32.4443	-8.77624	33.608	47.5305	-164.864
62	5.59764e-05	3.97295	-32.8971	-7.73565	33.8209	47.8112	-166.767
63	2.18037e-05	3.83866	-33.5257	-7.13367	34.2825	48.4784	-167.988
64	2.83239e-05	4.01148	-33.8382	-7.53607	34.6242	48.9965	-167.445
65	2.2094e-05	3.9422	-34.1416	-6.99299	34.866	49.297	-168.425
66	2.7918e-05	4.0815	-34.4512	-7.36152	35.2896	49.8642	-167.938
67	4.62373e-05	3.92501	-32.4222	-7.34307	33.3633	47.0981	-167.239
68	6.04733e-05	4.75521	-35.091	-7.84208	36.4912	51.2297	-167.403
69	3.93488e-05	4.76082	-35.132	-6.92417	36.4272	51.0798	-168.85
70	4.47226e-05	4.19725	-34.786	-6.78347	35.7473	50.3384	-168.965
71	4.83876e-05	3.81172	-32.7987	-6.25723	33.5723	47.3499	-169.199
72	5.36391e-05	4.39479	-34.7839	-5.814	35.6528	50.1482	-170.511
73	3.70396e-05	4.65426	-35.0648	-5.18017	36.0804	50.5784	-171.596
74	3.23341e-05	3.76664	-34.2327	-5.77301	34.876	49.2091	-170.428
75	2.46349e-05	4.09011	-34.5401	-5.17207	35.2051	49.59	-171.484
76	3.31413e-05	3.83186	-33.8546	-5.8569	34.5163	48.7012	-170.185
77	6.23494e-05	3.86138	-33.6025	-5.37304	34.2636	48.2907	-170.915
78	3.03065e-05	3.7624	-33.9227	-4.332	34.515	48.588	-172.723
79	5.45575e-05	3.77922	-31.0066	-7.99942	32.211	45.4197	-165.534
80	5.52265e-05	3.74517	-31.5329	-7.46172	32.5844	45.9537	-166.687
81	7.15918e-05	3.78094	-32.4146	-5.39058	33.1681	46.6892	-170.558
82	1.93553e-05	4.76732	-35.0327	-4.38676	35.9662	50.3995	-172.863
83	1.8771e-05	4.31336	-34.7773	-4.28691	35.5306	49.9025	-172.973
84	2.21419e-05	4.55181	-34.5918	-3.88784	35.2816	49.5631	-173.587
85	1.92261e-05	4.73622	-34.8293	-11.1738	36.8284	51.9062	-162.213
86	5.30645e-05	3.94108	-32.744	-4.1321	33.4067	46.96	-172.808
87	6.12051e-05	3.91733	-33.4483	-3.95772	34.0623	47.9029	-173.252
88	1.62179e-05	4.07863	-34.4852	-12.0318	36.7664	51.8244	-160.766
89	0.000112944	3.80513	-31.5488	-5.07207	32.3874	45.4972	-170.867
90	0.000107599	3.75275	-31.0437	-6.05737	32.0127	45.0024	-168.959
91	1.58336e-05	4.66371	-34.3383	-12.729	37.5443	52.4473	-159.661
92	0.000112026	3.93756	-30.0109	-6.13948	31.2099	43.731	-168.438
93	5.98351e-05	4.12313	-29.428	-8.10581	31.0555	43.5449	-164.6
94	5.87166e-05	4.05726	-30.0041	-7.58719	31.359	44.059	-165.809
95	0.00012915	4.12852	-29.3794	-5.20203	30.7404	42.839	-169.959
96	0.00024102	4.20949	-27.7247	-6.24517	29.8243	41.1965	-167.306
97	0.0001774	4.08557	-27.1207	-8.69384	29.8112	41.2289	-162.226
98	0.000121262	4.18061	-27.7801	-7.70123	29.9903	41.5988	-164.506
99	0.000121074	4.20757	-25.9169	-9.2172	29.2615	40.1607	-160.422
100	5.74425e-05	3.88015	-26.3136	-10.6393	29.8397	41.1826	-157.985
101	5.50129e-05	3.77757	-25.6584	-11.1365	29.6527	40.7635	-156.538
102	4.87209e-05	3.3858	-26.0165	-12.0305	30.2832	41.6973	-155.183
103	4.56111e-05	3.24037	-25.3237	-12.4778	30.177	41.3235	-153.769
104	2.00044e-05	4.9377	-34.975	-11.4861	37.3446	52.4385	-161.819
105	1.91943e-05	4.94005	-35.1327	-11.2085	37.6703	52.7161	-162.306
106	3.98782e-05	5.13771	-35.2667	-10.3575	37.8158	52.7357	-163.633
107	1.86975e-05	4.86736	-34.8546	-12.0389	37.5714	52.644	-160.945
108	8.98984e-05	5.73891	-35.4103	-10.4438	38.6955	53.4818	-163.567
109	4.13917e-05	5.29593	-35.2229	-11.5771	38.5041	53.4532	-161.805
110	4.25172e-05	5.43428	-35.3473	-11.3656	39.1384	53.9483	-162.175
111	9.04423e-05	5.85698	-35.5386	-9.94318	39.3814	53.9699	-164.369
112	3.77236e-05	4.99516	-34.8823	-12.3623	38.4036	53.3333	-160.486
113	3.87782e-05	5.02353	-35.0929	-12.178	39.0107	53.8669	-160.862
114	8.88863e-05	5.96672	-35.6249	-8.77315	39.1614	53.663	-166.165
115	3.70155e-05	5.03567	-34.5836	-12.8538	38.8791	53.5988	-159.611
116	6.63752e-05	6.16367	-35.743	-8.27064	39.8406	54.1594	-166.972
117	4.96655e-05	5.80074	-35.4148	-11.7528	40.3392	54.9508	-161.641
118	5.62728e-05	6.04333	-35.5291	-11.499	41.0809	55.5175	-162.066
119	0.000111372	6.13058	-35.5899	-10.6112	40.5659	54.9985	-163.398
120	4.82807e-05	5.4946	-35.2659	-12.3241	40.8703	55.371	-160.737
121	4.33605e-05	5.43303	-35.0683	-12.5378	40.176	54.7822	-160.327
122	4.3739e-05	5.53307	-34.6986	-12.9585	40.0631	54.5616	-159.521
123	0.000121968	6.76023	-35.8383	-8.29385	40.9486	55.045	-166.97
124	5.6819e-05	6.33349	-35.5401	-11.9177	42.3394	56.5487	-161.462
125	6.63317e-05	6.28508	-35.6401	-11.706	43.1159	57.1509	-161.817
126	0.000288335	6.8077	-35.9005	-8.89267	42.4374	56.2926	-166.088
127	0.000276204	6.53093	-35.7798	-10.0679	42.2451	56.2691	-164.284
128	0.000143949	6.75475	-35.819	-10.7441	43.5366	57.3923	-163.303
129	5.42709e-05	5.28393	-35.3561	-7.78412	37.2014	51.9094	-167.584
130	7.72868e-05	5.24364	-35.3796	-8.56727	37.6003	52.3344	-166.388
131	5.98253e-05	5.86165	-35.5975	-8.13452	38.4443	53.0218	-167.128
132	4.63974e-05	5.82531	-35.5501	-6.82208	37.8526	52.3753	-169.137
133	2.33691e-05	6.01614	-35.5485	-6.28291	37.8388	52.2967	-169.977
134	5.80788e-05	6.12604	-35.6737	-7.08855	38.7538	53.1481	-168.761
135	3.33503e-05	6.29434	-35.6498	-6.55926	38.5611	52.9234	-169.575
136	8.61604e-05	5.17651	-35.2011	-9.69097	37.3427	52.2256	-164.608
137	3.65305e-05	6.69948	-35.7401	-6.60579	39.4319	53.6271	-169.528
138	2.23618e-05	7.11606	-35.6428	-5.80104	39.124	53.2424	-170.756
139	2.32286e-05	7.6404	-35.6818	-5.80762	39.5926	53.6142	-170.756
140	3.40448e-05	6.31849	-35.8299	-7.41354	39.9855	54.1995	-168.31
141	5.16696e-05	6.68116	-35.8035	-6.86287	39.851	54.0101	-169.149
142	2.26667e-05	7.67788	-35.8302	-6.33331	40.3674	54.3456	-169.976
143	2.37217e-05	7.62669	-35.7089	-5.79357	40.0682	53.9829	-170.784
144	3.72414e-05	7.89686	-35.6429	-5.61316	40.4406	54.1975	-171.05
145	4.6751e-05	7.5416	-35.5454	-5.13622	40.4626	54.1025	-171.778
146	1.63443e-05	7.49446	-35.5415	-5.02384	41.0346	54.5186	-171.954
147	6.17084e-05	6.83819	-35.9251	-7.43675	41.0935	55.0872	-168.305
148	6.49647e-05	7.36197	-36.0012	-7.13451	41.7986	55.6248	-168.791
149	6.28997e-05	7.78503	-35.9327	-6.58175	41.2071	55.0681	-169.62
150	6.45201e-05	8.25775	-35.9299	-6.28982	41.8791	55.5371	-170.071
151	4.08973e-05	7.78984	-35.7614	-5.86098	41.4118	55.0287	-170.692
152	7.12583e-05	7.58328	-36.0872	-7.39399	43.1455	56.7318	-168.421
153	7.53491e-05	8.12254	-36.157	-7.06144	43.8106	57.2413	-168.949
154	0.000147543	7.4187	-36.0733	-8.29505	43.9292	57.4445	-167.05
155	5.18275e-05	5.83421	-34.7039	-13.2786	42.5012	56.4538	-159.062
156	5.00079e-05	5.88806	-35.1386	-12.7276	42.0535	56.2602	-160.089
157	5.9754e-05	5.93364	-35.2986	-12.575	42.7809	56.8712	-160.392
158	0.000211651	5.84182	-33.891	-13.4917	41.0761	54.9352	-158.293
159	4.7582e-05	5.88589	-34.2004	-13.2302	39.924	54.2091	-158.851
160	3.43658e-05	5.27341	-33.8696	-13.3009	38.7311	53.1428	-158.56
161	3.08305e-05	4.83314	-34.2998	-12.9656	38.3017	53.0245	-159.293
162	6.01168e-05	6.32853	-35.5357	-12.2686	44.2538	58.0664	-160.953
163	2.97378e-05	5.34038	-33.5505	-13.3432	38.2337	52.5879	-158.312
164	4.79142e-05	6.1046	-35.6039	-12.1951	44.9284	58.6082	-161.093
165	1.68526e-05	4.33928	-34.5945	-12.2938	37.2895	52.3299	-160.436
166	0.000138363	7.6502	-36.1377	-8.55182	45.3086	58.5828	-166.686
167	6.98925e-05	8.61951	-36.0577	-6.35643	43.123	56.5699	-170.002
168	3.91087e-05	8.52476	-36.1626	-6.59745	43.7643	57.154	-169.661
169	3.54983e-05	8.68326	-36.0068	-6.05126	43.7604	56.9919	-170.46
170	3.4397e-05	7.76417	-35.8058	-5.82485	43.7252	56.8144	-170.76
171	3.52686e-05	5.52695	-35.3955	-6.32705	37.1236	51.682	-169.865
172	1.25243e-05	7.72753	-35.5216	-4.79637	40.2467	53.8943	-172.31
173	6.34584e-06	8.2261	-35.5176	-4.74604	40.086	53.7672	-172.389
174	6.63482e-06	8.50212	-35.5165	-4.72066	39.9742	53.681	-172.429
175	5.99777e-05	6.85682	-35.5761	-5.48708	38.5688	52.7572	-171.232
176	3.47599e-05	5.66402	-35.4284	-5.75027	37.2769	51.7475	-170.781
177	1.47249e-05	6.36193	-35.5815	-5.70613	37.9921	52.3641	-170.889
178	7.87901e-05	6.93245	-35.5073	-4.6843	38.9991	52.9494	-172.485
179	5.29464e-05	6.69454	-35.5159	-4.92319	38.1642	52.3653	-172.108
180	9.5768e-05	6.89617	-35.5001	-4.07112	38.8993	52.8203	-173.458
181	0.00038628	5.81928	-29.227	-14.1803	39.587	51.2097	-154.118
182	0.000402672	6.0723	-30.2868	-14.2143	41.0213	52.9347	-154.858
183	0.000171971	5.37881	-30.4562	-13.8597	37.9455	50.5919	-155.531
184	0.000196642	6.00325	-32.1369	-13.8797	40.1044	53.2333	-156.641
185	8.54792e-05	5.45834	-32.1388	-13.6031	37.8374	51.4744	-157.059
186	6.28659e-05	5.57175	-32.7596	-13.589	38.562	52.3916	-157.471
187	0.000180924	5.2804	-29.5859	-13.8495	36.9523	49.3214	-154.915
188	0.000220748	6.2321	-32.6751	-13.9563	41.4312	54.5801	-156.872
189	0.000395428	5.79416	-26.7597	-14.5103	40.4315	50.6097	-151.532
190	0.00036424	5.34201	-25.7191	-14.4648	38.9812	48.8901	-150.646
191	5.74743e-05	6.45694	-33.5073	-14.0284	43.4289	56.6181	-157.283
192	0.000119235	6.65956	-32.5756	-14.1969	43.2574	55.9815	-156.452
193	5.2173e-05	5.82695	-34.152	-13.5573	42.3573	56.0741	-158.348
194	5.71798e-05	6.44535	-33.7506	-14.0275	44.0995	57.2769	-157.431
195	5.32324e-05	5.99794	-34.3637	-13.6708	43.6341	57.1987	-158.306
196	0.000208544	5.93429	-25.3759	-14.7826	42.1299	51.3555	-149.777
197	0.000278917	5.11984	-26.2542	-14.1938	36.7497	47.3422	-151.603
198	0.000213715	4.9952	-27.6979	-13.9803	36.1799	47.6614	-153.218
199	5.35325e-05	6.01185	-34.5722	-13.5999	44.3181	57.8298	-158.527
200	5.77123e-05	6.02455	-35.0724	-13.055	43.9126	57.6959	-159.583
201	4.49812e-05	5.74107	-35.2095	-12.9603	44.6091	58.2894	-159.792
202	5.41858e-05	5.36325	-35.3161	-5.30217	36.773	51.2601	-171.462
203	2.29887e-05	5.47461	-35.409	-4.69414	37.0836	51.4881	-172.448
204	2.76351e-05	5.3729	-35.2743	-3.96778	36.5435	50.9455	-173.582
205	5.92822e-05	6.82941	-35.4989	-3.76903	37.9491	52.1009	-173.939
206	2.28814e-05	5.39066	-35.3992	-4.15315	36.9682	51.3518	-173.308
207	4.09953e-05	3.984	-33.7682	-2.98536	34.3415	48.255	-174.948
208	2.66128e-05	4.33429	-34.7772	-3.46817	35.5598	49.8596	-174.305
209	4.51659e-05	4.4292	-34.428	-2.93998	35.0724	49.2342	-175.119
210	5.56621e-05	3.92616	-33.3438	-2.15269	33.9883	47.6618	-176.306
211	7.10266e-05	3.78037	-32.374	-2.85788	33.0773	46.3719	-174.955
212	5.49019e-05	3.99876	-32.654	-1.85082	33.3797	46.7323	-176.756
213	0.000113189	3.82285	-31.5252	-3.20634	32.3162	45.2598	-174.193
214	3.75091e-05	3.95636	-33.648	-1.38346	34.2831	48.0566	-177.646
215	4.19814e-05	4.41365	-34.6661	-2.3287	35.4137	49.6114	-176.157
216	4.35426e-05	4.17597	-34.3106	-1.60486	34.9775	49.0226	-177.322
217	3.66049e-05	4.19268	-34.5554	-1.03786	35.3355	49.4343	-178.28
218	3.62688e-05	3.89011	-32.2716	-0.779204	33.1057	46.2391	-178.617
219	0.000126944	3.83539	-30.9042	-2.26286	31.8176	44.4133	-175.812
220	3.53639e-05	3.97712	-33.6021	-0.477969	34.3172	48.0312	-179.185
221	3.70304e-05	4.11935	-34.2171	-0.287439	34.9748	48.9299	-179.519
222	5.34452e-05	3.92694	-32.5783	-0.0479126	33.472	46.7089	-179.916
223	5.33127e-05	4.07526	-33.2515	0.0913461	34.079	47.6136	179.843
224	4.26654e-05	5.31643	-34.952	-0.0110775	36.1261	50.2666	-179.982
225	3.58244e-05	4.31437	-34.4861	0.215674	35.3817	49.4085	179.642
226	3.79671e-05	4.11307	-32.2265	0.802618	33.2797	46.3329	178.573
227	2.53396e-05	3.99053	-32.5501	1.39473	33.6526	46.8396	177.546
228	3.68323e-05	4.14055	-34.2091	0.987824	35.1404	49.0519	178.346
229	3.66141e-05	4.09445	-33.5896	1.05403	34.4953	48.159	178.203
230	2.78189e-05	3.90637	-33.2399	1.50688	34.2611	47.7597	177.404
231	1.41404e-05	3.97841	-33.2127	1.99355	34.3264	47.8054	176.565
232	0.000313622	4.42223	-26.5208	-5.04721	29.093	39.6892	-169.225
233	0.000241612	4.4048	-27.4315	-3.04669	29.5466	40.4323	-173.662
234	0.000141628	4.08957	-29.0632	-2.28578	30.5174	42.2043	-175.503
235	0.00012692	4.06933	-29.8072	-3.24317	30.98	43.1132	-173.79
236	0.000163424	4.44775	-26.8494	-1.66876	29.2358	39.7292	-176.444
237	7.84909e-05	4.28549	-29.0067	-0.782862	30.5336	42.1224	-178.454
238	5.8363e-05	4.21303	-27.909	-0.396269	29.8773	40.8867	-179.187
239	6.66716e-05	3.86118	-30.8384	-0.794512	31.8422	44.3346	-178.524
240	6.52211e-05	4.04105	-29.6849	-0.271903	31.0208	42.9367	-179.475
241	0.000162363	4.50434	-25.5836	-1.73597	28.5375	38.3656	-176.118
242	5.84516e-05	3.94612	-31.3904	-0.34117	32.37	45.092	-179.377
243	4.79086e-05	4.41611	-27.5117	0.402058	29.7228	40.5031	179.163
244	0.000109715	4.65708	-25.6193	-0.308214	28.6067	38.403	-179.311
245	4.90236e-05	4.42645	-26.4878	0.557323	29.1506	39.3913	178.795
246	5.85678e-05	4.30046	-28.058	1.02789	30.1878	41.2263	177.902
247	6.72498e-05	4.09784	-29.1335	0.740528	30.8296	42.4237	178.544
248	6.39491e-05	3.97898	-30.827	0.663189	32.0687	44.4876	178.768
249	6.25873e-05	4.01926	-29.7236	1.22228	31.3496	43.2179	177.645
250	5.84968e-05	4.08341	-31.3565	1.07569	32.6121	45.2541	178.035
251	4.69011e-05	4.19485	-27.5511	1.69667	30.0835	40.8284	176.476
252	4.09021e-05	4.46142	-25.9972	1.16017	29.0122	38.9732	177.445
253	4.82604e-05	4.33955	-26.5142	1.67368	29.4801	39.6848	176.388
254	3.4902e-05	3.94022	-32.1866	2.04261	33.5142	46.5119	176.369
255	6.26924e-05	4.18643	-30.7512	2.53808	32.5751	44.8688	175.282
256	5.64094e-05	3.93511	-31.329	1.99049	32.8042	45.4047	176.365
257	1.15331e-05	3.97987	-32.4982	2.33544	33.8291	46.968	175.89
258	1.79391e-05	4.64113	-34.3892	2.36584	35.6894	49.618	176.064
259	1.75497e-05	4.21913	-34.2802	2.01296	35.4419	49.3489	176.639
260	6.186e-06	3.91282	-34.1288	2.84508	35.5266	49.3458	175.235
261	3.8137e-05	4.39691	-34.5036	1.44665	35.6204	49.6125	177.599
262	2.03331e-05	4.46548	-33.8396	2.92822	35.2549	48.9551	175.054
263	1.35049e-05	3.87591	-33.8191	2.42381	35.0203	48.7445	175.901
264	3.17699e-05	4.88801	-34.6355	2.59155	36.1698	50.1457	175.721
265	1.39902e-05	3.8702	-33.4839	2.62134	34.7661	48.3397	175.524
266	1.18797e-05	4.25101	-33.7004	3.38219	35.4122	49.0018	174.269
267	1.75175e-05	4.81037	-34.1087	3.51587	36.0474	49.7512	174.115
268	3.94699e-05	5.3348	-34.9349	1.20865	36.3249	50.4124	178.019
269	1.44088e-05	3.99171	-33.2716	2.51371	34.5342	48.0201	175.679
270	1.29183e-05	3.8048	-33.1834	2.30273	34.3869	47.8425	176.03
271	1.14602e-05	4.49336	-33.0371	3.28678	34.7409	48.054	174.318
272	2.60528e-05	4.55212	-33.2331	3.54322	35.1523	48.5044	173.914
273	4.37547e-05	5.22697	-35.1063	0.523077	36.5893	50.71	179.146
274	3.5227e-05	4.9289	-33.0473	3.96349	35.5824	48.7231	173.161
275	1.89936e-05	4.61628	-32.4985	4.00759	35.1739	48.0564	172.97
276	1.50105e-05	4.53081	-32.6287	3.20591	34.3907	47.5145	174.388
277	1.38886e-05	4.15907	-32.5745	3.54297	34.6216	47.6687	173.793
278	1.20339e-05	4.34734	-32.4198	2.84872	33.988	47.0567	174.978
279	1.74491e-05	4.12466	-32.0979	2.86223	33.7467	46.6616	174.904
280	1.84931e-05	4.33753	-32.0779	3.52437	34.2807	47.0805	173.73
281	1.84982e-05	4.33333	-31.9571	3.37815	34.0252	46.8015	173.966
282	5.60939e-05	5.12523	-32.2558	4.30613	35.782	48.3666	172.396
283	2.93118e-05	4.29645	-31.2084	3.11699	33.2027	45.6738	174.296
284	6.27655e-05	4.43523	-30.5094	3.55791	33.1717	45.2089	173.348
285	3.04379e-05	4.6276	-30.9362	3.83259	33.753	45.9456	172.938
286	6.74999e-05	4.83503	-30.2579	4.23049	34.1097	45.792	172.041
287	6.07324e-05	4.03857	-29.6372	2.65358	31.8843	43.6121	174.884
288	4.84181e-05	4.93661	-29.2543	4.45434	34.0359	45.101	171.342
289	5.84611e-05	4.28714	-29.3201	3.80848	32.7329	44.1091	172.599
290	6.64943e-05	4.48038	-28.9052	3.48306	32.0731	43.3166	173.129
291	5.58794e-05	4.83866	-28.7433	4.30701	33.2403	44.1548	171.478
292	3.71076e-05	5.02474	-31.781	4.15996	35.1196	47.547	172.543
293	0.00013464	5.10337	-30.9819	4.41165	35.2208	47.1152	171.896
294	6.37226e-05	4.003	-29.1145	2.20432	31.3135	42.8142	175.67
295	3.61642e-05	4.84392	-27.9391	4.43702	33.1216	43.5582	170.976
296	6.37434e-05	5.21827	-28.5949	4.72768	34.7284	45.2336	170.612
297	4.75662e-05	4.8425	-27.5999	4.66278	33.8189	43.9001	170.411
298	4.13297e-05	5.03219	-27.7446	4.80611	34.6302	44.6331	170.172
299	2.70153e-05	5.03489	-26.9691	4.71202	33.6947	43.4151	170.089
300	5.7149e-05	4.07103	-28.0175	2.39135	30.6892	41.6236	175.122
301	9.74821e-05	4.29666	-26.8856	2.97156	30.3824	40.6786	173.693
302	7.89608e-05	4.24077	-26.1758	3.59322	30.5635	40.4006	172.184
303	8.03482e-05	4.4574	-26.7558	4.27883	31.982	41.9169	170.914
304	0.000120002	4.29839	-27.1451	3.82339	31.441	41.7135	171.983
305	3.87902e-05	4.25099	-25.8517	2.79018	29.6893	39.4658	173.84
306	3.97791e-05	4.3355	-25.9468	2.18698	29.3927	39.2677	175.182
307	0.000103969	4.5791	-25.4613	4.41101	31.7125	40.9074	170.171
308	6.93527e-05	4.72762	-26.0138	4.61845	32.7278	42.0614	169.933
309	9.30243e-05	4.67381	-24.7928	4.7316	32.6651	41.2805	169.195
310	1.44181e-05	5.61728	-35.3677	-3.4851	36.8402	51.188	-174.372
311	1.63753e-05	5.38101	-35.3507	-2.93833	36.8037	51.1157	-175.249
312	2.76e-05	5.74536	-35.3482	-2.58694	36.8026	51.0942	-175.814
313	3.00585e-05	6.95008	-35.511	-3.35231	37.9232	52.0618	-174.607
314	3.74311e-05	6.9525	-35.5251	-3.15312	38.7287	52.6487	-174.928
315	3.66001e-05	7.36063	-35.5232	-2.91544	38.0569	52.1414	-175.308
316	4.05432e-05	6.92557	-35.5813	-2.70869	38.965	52.836	-175.647
317	5.98253e-05	6.94264	-35.5697	-2.41704	38.1648	52.2264	-176.113
318	5.23173e-05	7.18834	-35.6649	-2.17639	39.0537	52.9331	-176.508
319	5.82628e-05	6.70813	-35.5908	-1.8201	38.1277	52.1895	-177.072
320	8.06285e-05	7.50554	-35.5279	-3.73145	40.2367	53.8066	-174.004
321	8.42875e-06	7.28472	-35.5187	-4.08598	40.5535	54.0635	-173.438
322	3.53772e-05	7.48413	-35.5408	-3.23017	40.092	53.6745	-174.807
323	1.40323e-05	8.2976	-35.5384	-3.76118	41.0347	54.4148	-173.959
324	8.50571e-06	7.79823	-35.5199	-4.15105	40.7269	54.1994	-173.334
325	1.39459e-05	8.5109	-35.5371	-3.85942	41.2076	54.5513	-173.802
326	1.63298e-05	7.55696	-35.5224	-4.24608	40.9444	54.372	-173.184
327	3.8787e-05	7.26621	-35.5989	-2.758	40.5402	54.0222	-175.57
328	7.92283e-06	9.17517	-35.5632	-3.21829	41.6212	54.84	-174.829
329	4.47385e-05	7.96382	-35.5565	-3.0418	40.9954	54.352	-175.11
330	4.48846e-05	6.96629	-35.6995	-2.58177	41.5565	54.8458	-175.864
331	1.42294e-05	8.50324	-35.5913	-3.20971	42.0261	55.1656	-174.847
332	7.37232e-06	5.85376	-35.6928	-2.60573	42.5225	55.5781	-175.825
333	1.67844e-05	8.37544	-35.599	-2.95845	42.132	55.2371	-175.249
334	1.80916e-05	8.58469	-35.6039	-2.97711	42.5302	55.5457	-175.22
335	5.19336e-05	5.39259	-35.1499	-2.27416	36.2988	50.5796	-176.298
336	2.64389e-05	5.37038	-35.2973	-1.74796	36.7351	50.9747	-177.165
337	5.11102e-05	7.43614	-35.8704	-2.28992	41.7748	55.1096	-176.347
338	5.75525e-05	7.89932	-35.8602	-2.14612	40.8607	54.4073	-176.575
339	0.00011763	8.06329	-35.7791	-1.61929	39.9189	53.631	-177.409
340	6.11938e-05	8.76261	-35.988	-1.80068	41.7425	55.1436	-177.136
341	4.69338e-05	5.22917	-35.1859	-0.711832	36.5916	50.7691	-178.841
342	5.11009e-05	5.28902	-35.0582	-1.23551	36.208	50.4145	-177.982
343	0.000257574	7.36258	-35.5832	-0.683167	38.8941	52.7198	-178.9
344	0.000231645	8.28974	-35.8353	-1.10656	40.7918	54.3081	-178.231
345	0.000250625	8.22631	-35.7208	0.00142886	40.6987	54.1512	179.998
346	0.00026007	7.27292	-35.4777	0.506918	38.8595	52.6211	179.181
347	0.000253775	7.33937	-35.4498	1.32985	39.0424	52.7519	177.852
348	4.28045e-05	5.53627	-35.0906	1.74337	36.8836	50.9391	177.156
349	0.000236504	8.38911	-35.6341	1.53357	40.9223	54.2842	177.536
350	0.000208539	7.58094	-35.3808	2.41645	39.3356	52.9616	176.093
351	3.39512e-05	6.03171	-35.0567	2.87056	37.3393	51.2976	175.319
352	4.08321e-05	5.60995	-34.9508	2.4012	36.7671	50.7853	176.07
353	1.63076e-05	5.63635	-34.8605	3.27773	37.1056	51.0178	174.629
354	1.38121e-05	4.78533	-34.5827	3.13607	36.3834	50.2946	174.818
355	1.83122e-05	5.86626	-34.899	3.50466	37.5488	51.3822	174.265
356	1.63215e-05	4.81579	-34.3117	3.22065	36.0299	49.858	174.638
357	1.88631e-05	5.51237	-34.654	3.93116	37.7285	51.3789	173.528
358	1.92487e-05	5.76604	-34.6457	3.71987	37.2373	50.9978	173.872
359	3.6653e-05	5.36213	-34.2034	4.18329	37.4953	50.9241	173.027
360	3.25682e-05	5.35787	-34.0995	4.42258	38.0758	51.304	172.61
361	5.61776e-05	8.401	-35.5477	-3.80974	41.9273	55.1003	-173.883
362	6.61275e-05	8.34708	-35.5431	-4.24765	41.8015	55.0338	-173.185
363	3.93117e-05	9.10679	-35.575	-3.19048	42.6945	55.6649	-174.875
364	0.000123913	8.66857	-35.5553	-4.09095	42.8571	55.8359	-173.436
365	3.20771e-05	5.60292	-35.2093	-3.3088	36.3925	50.745	-174.631
366	1.94747e-05	5.86136	-35.8089	-2.43666	43.659	56.5183	-176.107
367	4.40511e-05	7.12728	-35.9994	-2.25191	44.489	57.2739	-176.421
368	5.77505e-05	8.49898	-36.0543	-2.12913	43.5709	56.5939	-176.62
369	6.62092e-05	10.1011	-36.188	-1.83541	44.4427	57.3419	-177.097
370	0.000138056	10.0031	-36.0949	-1.13991	43.4969	56.5343	-178.191
371	6.77979e-05	9.84359	-36.1319	-1.65076	43.5286	56.5949	-177.384
372	0.000376058	8.39425	-35.5614	2.71748	41.4178	54.6573	175.63
373	8.95941e-05	7.04214	-35.0241	3.9988	39.8165	53.1792	173.487
374	9.30061e-05	7.45673	-35.1745	3.71235	39.6839	53.1586	173.975
375	0.000238743	8.38945	-35.4493	3.52914	41.5795	54.7537	174.315
376	1.80605e-05	5.00098	-34.2216	3.7212	36.4709	50.1507	173.794
377	0.0001032	5.67788	-34.058	4.8423	40.2122	52.9189	171.908
378	0.000110746	6.18585	-34.5093	4.57917	39.9145	52.9625	172.441
379	0.000190645	7.50597	-34.9833	4.40752	41.4219	54.397	172.819
380	3.69992e-05	5.68306	-33.3504	4.78503	38.5472	51.196	171.835
381	3.95429e-05	5.362	-33.4447	4.63982	37.9454	50.793	172.102
382	3.63346e-05	5.01923	-33.6009	4.2586	36.799	50.0133	172.777
383	3.84788e-05	5.03947	-33.6275	4.0078	36.2659	49.6194	173.203
384	4.29174e-05	5.72214	-33.0491	4.54708	37.1127	49.9026	172.166
385	7.25079e-05	5.57664	-32.6099	5.02071	39.0448	51.1186	171.247
386	4.29508e-05	5.24605	-32.4803	4.61215	36.8973	49.3726	171.918
387	0.00019143	5.71016	-32.9081	5.30986	40.8678	52.7382	170.834
388	0.000173636	5.82152	-33.9083	5.18065	41.7683	54.0481	171.313
389	0.000189975	5.58217	-31.4624	5.09193	38.5669	50.0322	170.807
390	8.65154e-05	5.30174	-31.4839	4.8712	37.4133	49.1399	171.205
391	0.000114713	8.63482	-35.5356	-4.72122	43.1329	56.0849	-172.432
392	7.5365e-05	8.20081	-35.5433	-5.18128	42.187	55.4068	-171.706
393	9.7715e-05	8.29449	-35.6656	-5.54148	42.5862	55.8241	-171.168
394	4.0441e-05	8.81829	-35.6701	-5.55525	43.6632	56.6541	-171.148
395	0.000168626	5.4046	-30.4603	4.81686	36.3993	47.7068	171.014
396	0.000160208	5.82078	-32.554	5.65172	42.4688	53.8081	170.151
397	0.000325379	5.65265	-30.1774	5.5011	40.0158	50.4203	169.669
398	0.000362445	5.83939	-30.9708	5.77174	42.0947	52.5782	169.443
399	0.000149463	5.19084	-29.0769	4.90904	35.9807	46.5206	170.417
400	0.000325066	5.44063	-27.9776	5.30168	37.5191	47.1013	169.27
401	0.000403644	5.59786	-28.3471	5.65292	39.7757	49.1693	168.722
402	0.000392332	5.73688	-27.0115	6.13113	41.9644	50.2814	167.212
403	0.000115535	5.05071	-25.6119	5.0331	34.7232	43.4396	168.882
404	0.000448126	5.14193	-25.765	5.42026	36.9784	45.3941	168.12
405	0.000118029	5.09141	-26.0141	5.10605	35.3419	44.1798	168.895
406	0.000367366	5.56184	-25.2083	6.24303	41.7514	49.1692	166.09
407	0.000238848	4.79066	-24.4653	5.03677	34.1538	42.3132	168.367
408	0.000152048	5.48169	-24.2484	6.52666	43.2236	49.9887	164.935
409	0.000447393	5.16303	-23.842	5.84954	38.5764	45.7252	166.215
410	0.000187205	5.26547	-23.9103	6.13493	40.4028	47.3469	165.609
411	8.43729e-05	5.47407	-22.554	6.38743	41.4504	47.6195	164.188
412	7.36366e-05	5.40962	-23.0488	6.52215	42.6567	48.9222	164.2
413	3.05313e-05	6.25747	-35.3183	-13.116	47.6587	60.7517	-159.627
414	3.43004e-05	5.91272	-35.0789	-13.3306	46.3833	59.6628	-159.192
415	3.45681e-05	5.99423	-35.4552	-12.7697	46.6196	59.946	-160.193
416	4.87309e-05	6.18043	-35.4016	-12.8101	45.9626	59.4132	-160.107
417	7.462e-05	6.48141	-35.7041	-12.2231	46.8366	60.1486	-161.102
418	5.23767e-05	6.36845	-35.7412	-12.1968	47.9418	61.0296	-161.158
419	5.9025e-05	6.29529	-35.5355	-12.715	48.2764	61.2785	-160.312
420	5.58513e-05	6.84236	-35.9245	-11.5471	48.564	61.501	-162.181
421	4.62982e-05	6.98462	-36.0134	-11.0076	48.3155	61.2578	-163.004
422	4.69689e-05	7.22001	-36.1038	-10.3179	48.8633	61.6243	-164.051
423	3.60801e-05	7.24105	-36.1372	-9.80857	48.6852	61.4195	-164.814
424	0.000128722	6.67994	-35.8373	-11.0608	44.7738	58.4068	-162.848
425	0.00020484	6.71714	-35.8838	-11.1293	46.0251	59.4123	-162.769
426	0.000149584	6.76994	-36.0099	-10.5635	46.8817	60.0516	-163.651
427	4.66519e-05	6.9453	-36.0756	-10.6095	49.7873	62.3922	-163.612
428	3.71864e-05	7.05046	-36.1317	-10.0945	49.5257	62.1305	-164.391
429	0.000192137	7.38965	-36.1079	-9.50012	46.5116	59.6436	-165.259
430	0.000103943	7.69503	-36.1448	-9.43497	47.7673	60.6397	-165.37
431	6.5817e-05	7.57468	-36.2132	-8.73457	47.8483	60.6395	-166.439
432	3.03554e-05	6.60082	-36.3392	-9.21758	49.2783	61.9181	-165.767
433	5.5534e-05	7.55266	-36.3745	-8.81295	48.9636	61.6296	-166.381
434	3.10634e-05	6.61397	-36.3456	-9.38199	49.7955	62.3587	-165.526
435	7.17175e-05	8.02159	-36.2713	-8.09543	47.7392	60.4994	-167.418
436	7.80728e-05	8.69958	-36.2971	-7.44169	47.6487	60.3594	-168.414
437	0.000226227	8.23643	-36.2473	-7.52025	46.4096	59.3656	-168.279
438	5.32794e-05	6.33172	-35.3819	-13.0598	49.6633	62.3609	-159.74
439	4.79435e-05	6.03334	-35.6018	-12.6038	49.2326	62.0499	-160.505
440	5.45934e-05	6.543	-35.8418	-11.9108	49.7074	62.4286	-161.618
441	4.62968e-05	6.89015	-35.9588	-11.3723	49.3734	62.1297	-162.45
442	4.90966e-05	6.68099	-36.0345	-10.6799	51.3052	63.5985	-163.491
443	7.50539e-05	6.73521	-36.0952	-10.3502	50.6813	63.076	-164
444	5.63511e-06	5.23657	-36.3042	-9.90075	52.023	64.206	-164.745
445	5.45169e-06	5.05284	-36.3057	-9.89788	52.21	64.3581	-164.75
446	5.56286e-06	5.12797	-36.513	-9.72299	52.3391	64.5532	-165.089
447	6.3884e-06	5.57722	-36.3205	-9.89777	52.4861	64.5905	-164.756
448	2.27788e-05	5.77246	-36.5841	-9.52612	51.8476	64.1663	-165.405
449	6.87333e-05	5.95434	-36.408	-9.61357	51.1598	63.524	-165.209
450	6.80636e-05	6.76669	-36.6023	-9.16025	50.5357	63.0674	-165.95
451	1.37765e-05	6.87135	-36.8971	-9.11619	51.9258	64.349	-166.122
452	8.1329e-06	7.35687	-36.8244	-9.31592	52.2303	64.5819	-165.803
453	7.27953e-06	6.8394	-36.9544	-9.05621	52.2543	64.6387	-166.23
454	7.66291e-05	7.82182	-36.5829	-8.19404	49.3745	61.9942	-167.375
455	8.605e-05	8.43381	-36.8513	-7.89452	50.383	62.9189	-167.908
456	9.47938e-05	7.97554	-36.9112	-8.38364	50.9628	63.4818	-167.204
457	2.94282e-05	8.16693	-37.03	-8.42702	51.6653	64.1212	-167.179
458	6.24569e-05	7.87115	-36.4606	-7.75816	48.8175	61.4224	-167.988
459	1.58437e-05	7.89315	-37.1206	-8.23369	52.1733	64.5583	-167.494
460	1.5842e-05	7.84979	-37.0947	-8.29042	52.0198	64.4268	-167.402
461	2.72909e-05	8.60085	-37.0975	-7.86096	51.7352	64.1448	-168.036
462	7.55732e-05	8.71418	-36.8948	-7.12499	50.3097	62.7938	-169.07
463	7.22002e-05	8.86414	-36.5019	-6.75053	48.6907	61.227	-169.522
464	7.76776e-05	9.11602	-36.2362	-6.30574	45.63	58.6082	-170.128
465	7.29362e-05	8.99296	-36.0866	-5.97355	45.6134	58.4681	-170.601
466	4.21148e-05	9.52372	-36.2111	-5.98701	46.8417	59.5083	-170.612
467	8.66097e-05	9.54819	-36.2948	-6.3639	46.8698	59.6204	-170.055
468	0.000145083	8.37701	-36.2526	-6.93093	45.6953	58.7397	-169.177
469	2.97692e-05	6.20287	-35.9929	-5.77563	46.8557	59.3658	-170.884
470	3.12956e-05	7.08242	-35.8451	-5.70567	46.862	59.2745	-170.956
471	7.36626e-05	8.221	-35.7378	-5.67718	45.5845	58.2011	-170.974
472	3.90492e-05	8.89567	-35.6346	-5.48718	46.8257	59.098	-171.246
473	8.12416e-05	8.90474	-35.606	-5.25579	46.8314	59.0643	-171.603
474	4.06991e-06	6.71302	-35.7683	-5.58153	48.2722	60.3385	-171.131
475	5.6852e-06	9.8676	-35.6471	-5.41168	48.2606	60.2419	-171.368
476	4.6587e-06	9.14956	-35.6736	-5.47755	48.4297	60.399	-171.271
477	4.42263e-06	8.14336	-35.6171	-5.27248	48.4356	60.3522	-171.58
478	1.2099e-05	9.83575	-35.6146	-5.10791	48.2724	60.2056	-171.838
479	1.08784e-05	9.42496	-35.6174	-4.89477	48.4558	60.3368	-172.175
480	9.63122e-06	8.92197	-36.2006	-5.79827	48.3647	60.6897	-170.9
481	1.01033e-05	6.23679	-35.9202	-5.62788	48.5643	60.6665	-171.095
482	8.53338e-06	7.41767	-36.0703	-5.7034	48.3861	60.6202	-171.015
483	3.68276e-06	7.74903	-35.619	-5.25113	48.7495	60.6037	-171.614
484	8.44666e-06	8.87147	-35.6192	-5.03339	48.7669	60.5993	-171.957
485	4.02311e-06	9.11596	-35.6468	-5.38477	48.7465	60.6293	-171.41
486	7.53403e-06	5.89044	-35.9037	-5.61457	48.9441	60.96	-171.112
487	1.12377e-05	9.18445	-35.725	-5.47545	48.9688	60.8621	-171.286
488	7.44983e-06	7.86725	-35.7099	-5.42821	49.2825	61.1018	-171.357
489	4.19893e-05	9.56094	-36.6534	-6.24017	49.1718	61.6464	-170.338
490	7.35074e-05	8.53506	-36.6376	-7.09803	49.2563	61.7971	-169.036
491	4.03031e-05	9.6702	-36.48	-6.08534	48.6236	61.0907	-170.53
492	1.94487e-05	9.00512	-36.5625	-5.83938	49.1645	61.5473	-170.926
493	1.94436e-05	6.80685	-36.3563	-5.77559	48.9209	61.2242	-170.973
494	8.00651e-06	5.00455	-36.1296	-5.64694	49.345	61.4179	-171.117
495	6.8644e-06	6.1418	-36.381	-5.67037	49.5037	61.6956	-171.141
496	5.53288e-06	3.96038	-36.0745	-5.62727	49.6724	61.6472	-171.134
497	9.3867e-06	7.72608	-35.8336	-5.54766	49.5852	61.4289	-171.199
498	6.6169e-06	6.75715	-35.7811	-5.48535	49.8574	61.6128	-171.284
499	2.11521e-05	9.91703	-36.8474	-6.01396	49.9585	62.3679	-170.73
500	9.80076e-06	9.6791	-36.7786	-5.77438	49.9701	62.3139	-171.077
501	6.2463e-06	6.08183	-36.5815	-5.62324	50.0216	62.2253	-171.261
502	1.01496e-05	9.08163	-36.773	-5.66346	50.2444	62.5206	-171.245
503	7.83219e-06	6.30448	-35.9439	-5.49898	50.2094	61.9934	-171.302
504	5.54712e-06	3.54835	-36.2305	-5.56455	50.1245	62.0973	-171.268
505	2.22374e-06	3.51874	-36.1523	-5.49856	50.3893	62.26	-171.352
506	3.79843e-06	4.61211	-36.4074	-5.50056	50.352	62.3785	-171.409
507	7.68683e-06	6.67669	-36.5516	-5.53865	50.3186	62.4392	-171.384
508	3.93645e-05	10.0874	-36.9754	-6.06953	50.4856	62.8715	-170.678
509	0.000111117	9.35552	-37.024	-6.64996	50.7981	63.2095	-169.818
510	2.57046e-05	9.45688	-37.1359	-6.9269	51.4841	63.8566	-169.434
511	3.27705e-07	8.3753	-37.2012	-7.00635	52.0073	64.3256	-169.334
512	3.16097e-07	11.2037	-37.208	-6.96166	52.0398	64.3509	-169.402
513	9.82961e-07	10.0225	-37.2018	-7.07288	52.0403	64.3598	-169.235
514	2.4725e-06	9.02248	-37.1836	-7.14889	51.9377	64.2748	-169.117
515	2.31544e-05	8.34009	-37.1607	-7.69484	52.119	64.4711	-168.301
516	5.81076e-05	6.14048	-34.9593	-13.6077	49.1358	61.8195	-158.732
517	6.09861e-05	6.01592	-34.9619	-13.5527	48.0874	60.9788	-158.812
518	3.43927e-05	6.0663	-34.7763	-13.7268	47.469	60.4245	-158.46
519	5.42209e-05	6.16222	-34.358	-14.0423	47.3247	60.1439	-157.77
520	4.59106e-05	6.36751	-35.476	-12.8965	50.5646	63.1002	-160.022
521	5.76176e-05	6.61561	-35.7617	-12.1201	50.5427	63.0901	-161.278
522	5.57561e-05	6.10862	-34.4795	-13.8515	46.1469	59.2472	-158.113
523	4.63409e-05	5.92389	-34.9551	-13.4072	45.7044	59.0805	-159.015
524	9.55956e-05	6.56011	-35.8383	-11.8174	51.2414	63.6374	-161.75
525	5.48366e-05	6.18448	-34.2338	-13.9495	45.457	58.5908	-157.83
526	5.06713e-05	6.77472	-35.9745	-11.1748	51.444	63.7615	-162.744
527	1.08366e-06	6.13188	-36.0876	-10.115	52.8689	64.8055	-164.342
528	1.51873e-05	8.97621	-37.1826	-6.6746	51.7295	64.0549	-169.823
529	4.075e-06	10.3315	-37.2056	-6.53765	51.8432	64.146	-170.034
530	5.42143e-06	9.62437	-37.1988	-6.58234	51.8107	64.1204	-169.965
531	1.83094e-05	9.32184	-37.1722	-6.34322	51.5062	63.835	-170.316
532	6.1797e-06	6.61121	-35.8768	-5.3938	50.4178	62.1144	-171.45
533	2.79439e-05	10.3978	-37.0599	-5.71662	50.9698	63.2774	-171.231
534	9.79147e-06	10.4921	-37.1448	-5.71336	51.3044	63.5965	-171.256
535	9.28485e-06	8.99244	-36.9262	-5.55012	50.7168	62.9805	-171.452
536	4.17993e-05	9.55643	-37.2443	-6.13754	52.0378	64.2864	-170.642
537	1.92092e-05	9.59096	-37.2176	-6.01581	51.7262	64.0073	-170.818
538	5.08077e-06	5.51633	-35.9519	-5.27257	50.7239	62.3959	-171.657
539	1.24682e-05	9.61638	-36.8944	-5.32525	50.9427	63.1246	-171.787
540	4.75042e-06	4.7116	-36.7113	-5.35399	50.7673	62.8785	-171.702
541	8.7115e-05	9.07406	-35.5735	-5.17619	45.5283	58.0094	-171.721
542	0.000176887	9.43937	-35.5828	-4.61733	46.801	58.9728	-172.606
543	2.4431e-05	9.44098	-35.6181	-4.48379	48.2875	60.1701	-172.825
544	2.49657e-05	9.37493	-35.6201	-4.14099	48.495	60.3134	-173.369
545	1.67929e-05	9.33313	-35.625	-4.83593	48.9512	60.7351	-172.27
546	2.03162e-05	9.26878	-35.6252	-4.35452	48.8476	60.6152	-173.031
547	2.05108e-05	9.35849	-35.6262	-4.05453	49.0732	60.777	-173.507
548	1.53682e-05	7.95402	-35.6336	-5.06769	49.2505	61.0004	-171.906
549	3.77703e-05	8.78602	-35.6373	-4.89179	49.6597	61.3191	-172.184
550	3.90961e-05	9.19549	-35.6297	-4.36004	49.586	61.2148	-173.023
551	1.48477e-05	7.79858	-35.6612	-5.19	49.9639	61.6039	-171.72
552	1.31074e-05	7.94661	-35.7083	-5.1643	50.3062	61.9069	-171.771
553	1.10709e-05	8.78844	-35.6827	-4.94488	50.5154	62.0445	-172.11
554	1.03095e-05	8.47867	-35.7806	-5.05388	50.759	62.3078	-171.96
555	6.421e-06	5.87682	-36.1122	-5.17118	50.9131	62.6337	-171.851
556	3.18496e-06	5.00191	-36.2456	-5.292	50.7869	62.6183	-171.693
557	4.12908e-06	5.89832	-35.9865	-4.9463	51.0846	62.6828	-172.174
558	6.45001e-06	8.15876	-35.7705	-4.86833	50.9402	62.435	-172.25
559	3.51137e-06	4.64962	-36.43	-5.27083	50.8201	62.7503	-171.767
560	2.11344e-06	3.56933	-36.3464	-5.12825	50.9902	62.828	-171.969
561	7.59636e-06	6.46495	-36.6608	-5.1291	51.0141	63.0299	-172.036
562	2.39894e-06	3.54095	-36.5237	-5.08402	51.0336	62.9623	-172.075
563	4.76245e-06	10.4358	-36.9927	-5.15192	51.2137	63.3865	-172.071
564	1.08831e-05	12.1586	-37.1094	-5.37354	51.3224	63.5608	-171.761
565	9.36805e-06	9.71499	-37.1651	-5.3893	51.4886	63.7288	-171.749
566	1.61168e-05	9.78608	-37.2655	-5.56366	51.9855	64.2041	-171.509
567	5.66949e-05	6.58749	-33.9743	-14.3027	47.8301	60.3865	-157.17
568	6.02569e-05	6.09629	-34.6421	-13.9564	49.6666	62.142	-158.057
569	5.70816e-05	6.65401	-33.8229	-14.4446	49.0089	61.274	-156.874
570	6.20124e-05	7.13759	-33.0637	-14.5618	47.6582	59.8044	-156.23
571	6.39506e-05	7.14083	-33.4841	-14.4269	47.1261	59.5835	-156.691
572	5.13734e-05	6.07426	-34.8228	-13.825	50.72	63.0577	-158.346
573	6.35193e-05	6.93034	-33.6221	-14.2644	45.9309	58.6819	-157.011
574	5.05018e-05	6.10165	-35.234	-13.313	51.0905	63.4737	-159.301
575	6.04026e-05	6.80592	-33.3474	-14.2715	45.2573	57.9996	-156.831
576	4.396e-05	6.30778	-35.3222	-13.1464	51.9219	64.159	-159.586
577	5.86732e-05	6.52762	-35.6408	-12.4271	52.0948	64.3316	-160.778
578	5.99924e-06	6.16912	-36.0603	-4.80891	51.2019	62.8101	-172.404
579	2.0937e-06	5.13648	-36.2868	-4.87005	51.2337	62.971	-172.356
580	6.57592e-06	8.2398	-35.6942	-4.64295	50.9975	62.4209	-172.589
581	1.71085e-06	4.82899	-36.5387	-4.77424	51.3009	63.1637	-172.556
582	1.80965e-06	4.04529	-36.6759	-4.81932	51.2814	63.2308	-172.514
583	7.34772e-06	7.7867	-36.8246	-4.87088	51.3056	63.3407	-172.465
584	3.34892e-06	3.67495	-36.3854	-4.70284	51.331	63.0942	-172.635
585	8.59994e-06	8.33186	-35.6394	-4.46262	50.9137	62.308	-172.863
586	1.26446e-05	8.21899	-35.6209	-4.52795	50.4969	61.962	-172.756
587	8.87699e-06	8.09997	-35.609	-4.35224	50.6962	62.1052	-173.032
588	3.8984e-05	8.87143	-35.6218	-4.20126	50.0361	61.5644	-173.274
589	6.33805e-06	6.4504	-35.9896	-4.55639	51.3103	62.8391	-172.785
590	4.33232e-06	4.49299	-36.2586	-4.47335	51.4155	63.0734	-172.967
591	6.90037e-06	7.80448	-35.8394	-4.4684	51.2503	62.6978	-172.893
592	0.000183938	9.09215	-35.5607	-4.38356	45.3981	57.8339	-172.973
593	5.75285e-05	6.6311	-34.0751	-14.3588	49.6527	61.9086	-157.15
594	6.40571e-05	7.18618	-33.1737	-14.6767	49.4979	61.3672	-156.134
595	6.2019e-05	7.14536	-32.9047	-14.6697	48.8511	60.6989	-155.971
596	0.000128774	7.08778	-32.1961	-14.6009	46.9141	58.7427	-155.606
597	0.000130139	7.01964	-32.3418	-14.473	45.7084	57.8336	-155.891
598	5.81288e-05	6.67197	-33.9679	-14.48	50.815	62.8145	-156.912
599	5.76145e-05	6.08742	-34.4729	-14.1587	51.3329	63.4343	-157.671
600	0.000255911	7.23296	-31.3809	-14.7544	48.0253	59.2358	-154.818
601	0.000133759	7.41697	-31.8802	-14.8087	49.3187	60.5639	-155.085
602	0.000133675	7.30985	-31.7363	-14.9007	50.5242	61.4973	-154.849
603	0.000127099	7.22103	-33.2595	-14.7021	51.3258	62.9022	-156.153
604	6.84684e-05	7.49877	-32.7175	-14.813	50.6525	62.0929	-155.641
605	0.000243498	6.73979	-31.8133	-14.3975	44.379	56.4701	-155.65
606	0.000138903	7.37545	-30.9905	-14.9866	51.0679	61.5869	-154.192
607	0.000443653	6.67536	-29.938	-14.6053	44.7242	55.766	-153.994
608	0.000462322	6.86867	-28.4997	-14.9003	47.0344	56.978	-152.398
609	0.000240683	7.28291	-29.2708	-15.0552	50.2505	60.0712	-152.781
610	0.000451282	7.04902	-29.5172	-14.915	48.4133	58.6308	-153.193
611	0.00043487	6.37611	-28.8884	-14.5768	43.3026	54.0568	-153.225
612	0.00022136	6.36474	-26.9796	-14.8286	44.2871	53.9363	-151.206
613	0.000113689	6.48382	-26.1798	-15.0237	46.0969	55.1001	-150.15
614	0.000229996	6.62401	-26.6504	-15.0668	47.4227	56.4461	-150.518
615	2.63609e-05	5.9433	-24.1686	-15.0765	44.8683	53.1468	-148.044
616	2.77126e-05	6.18183	-24.7733	-15.0455	44.9483	53.483	-148.729
617	0.000323605	6.18653	-25.8401	-14.8525	43.4895	52.7223	-150.11
618	5.36968e-05	6.05249	-24.541	-15.0151	44.2664	52.7942	-148.54
619	2.85868e-05	9.62261	-35.6233	-3.55586	48.3151	60.1333	-174.3
620	3.51599e-05	9.06633	-35.6529	-2.74034	48.6474	60.3755	-175.605
621	7.24018e-05	9.53461	-35.632	-3.19399	48.8561	60.5538	-174.878
622	1.88892e-05	8.48223	-35.6609	-2.61301	49.2163	60.834	-175.809
623	1.30497e-05	3.28445	-35.8459	-2.3587	48.6901	60.508	-176.235
624	1.56477e-05	7.26205	-35.7029	-2.45366	49.2654	60.8917	-176.069
625	4.2732e-06	1.85009	-35.9509	-2.2875	49.3009	61.0596	-176.359
626	2.70034e-05	6.90798	-36.3431	-2.17005	48.681	60.7896	-176.583
627	4.68289e-06	1.56835	-36.3069	-2.26438	49.3358	61.2971	-176.431
628	2.81873e-06	1.15422	-36.1161	-2.26595	49.3348	61.1836	-176.41
629	3.92942e-05	7.22753	-36.127	-2.19991	47.1743	59.4593	-176.515
630	2.48801e-05	4.17055	-35.8984	-2.35934	47.2028	59.3496	-176.24
631	4.68186e-05	11.0972	-36.5314	-1.8745	48.6325	60.8537	-177.063
632	1.79565e-05	5.99061	-36.5906	-2.1052	49.2907	61.4237	-176.707
633	6.19379e-05	10.7363	-36.3335	-1.85192	47.1126	59.5243	-177.082
634	4.57677e-05	7.58632	-36.1766	-2.11248	46.264	58.767	-176.658
635	0.000106196	11.2046	-36.5516	-1.23697	48.6269	60.8451	-178.062
636	7.18733e-05	11.2046	-36.7212	-1.70513	49.3043	61.5002	-177.341
637	0.000131364	11.1862	-36.3184	-1.25205	47.052	59.4515	-178.026
638	7.01496e-05	10.853	-36.2902	-1.69763	46.2094	58.7807	-177.322
639	0.000121555	11.3553	-36.593	-0.734311	48.8991	61.0795	-178.85
640	4.71381e-05	10.7871	-36.3569	-0.172129	48.1556	60.3392	-179.729
641	3.39427e-05	10.9079	-36.3747	0.268259	48.3485	60.5043	179.577
642	0.000138703	11.5067	-36.7792	-0.447552	49.6707	61.8069	-179.303
643	3.13095e-05	11.2635	-36.2561	0.632312	48.0392	60.1886	179.001
644	0.000104594	10.6147	-36.0342	1.8587	46.5841	58.9236	177.047
645	0.000102379	10.7452	-36.0291	2.0503	46.8172	59.1113	176.743
646	0.000237027	9.74865	-35.6994	4.01401	46.7255	58.9392	173.585
647	0.000606941	10.55	-35.9164	2.93261	46.9224	59.1633	175.332
648	1.82706e-05	11.0341	-36.2359	1.01267	48.1663	60.2831	178.399
649	6.50254e-05	10.8855	-35.9854	2.89417	48.689	60.613	175.402
650	1.25555e-05	11.1246	-36.0869	2.01274	48.9002	60.8074	176.808
651	2.65438e-05	10.5491	-36.0407	2.41618	48.922	60.8122	176.165
652	3.39465e-05	11.2796	-36.3338	1.04322	48.5768	60.6708	178.355
653	1.98326e-05	11.2187	-36.2584	1.36746	48.6058	60.6553	177.84
654	1.94731e-05	10.945	-36.2394	1.53781	48.8621	60.8536	177.57
655	6.13715e-06	10.2582	-36.0458	2.24071	49.1417	60.9855	176.443
656	6.45346e-06	12.004	-36.0698	2.0813	49.1931	61.0355	176.698
657	1.63094e-05	10.4815	-36.19	1.85446	49.3495	61.2252	177.067
658	3.2727e-05	10.8705	-36.3186	1.53893	49.2599	61.2205	177.574
659	4.57312e-05	11.0111	-36.5309	0.414611	48.9519	61.0817	179.35
660	3.51761e-05	11.3445	-36.5139	1.13458	49.48	61.5047	178.22
661	3.46085e-05	11.6459	-36.5102	0.809213	49.0532	61.1544	178.73
662	2.22263e-05	10.8243	-36.6693	0.33647	49.4317	61.5487	179.474
663	1.32908e-05	11.36	-36.0949	2.14283	49.6776	61.4435	176.603
664	2.84693e-05	10.3453	-36.2151	1.91599	49.834	61.633	176.972
665	2.50583e-05	12.381	-36.7289	0.183047	49.6278	61.7411	179.714
666	2.53862e-05	11.2209	-36.7261	0.828102	50.0113	62.0534	178.708
667	4.71731e-05	10.9143	-36.5914	1.23161	49.9584	61.9378	178.072
668	3.04418e-05	10.4569	-36.4211	1.69749	50.2228	62.0622	177.332
669	2.14932e-05	11.7653	-36.768	1.00619	50.3725	62.3721	178.432
670	1.38797e-05	8.178	-37.0144	-2.7987	51.1983	63.2389	-175.676
671	7.69511e-06	2.61222	-36.7372	-2.70445	50.9936	62.9069	-175.79
672	4.12512e-05	9.23882	-35.6376	-3.2176	49.8674	61.3771	-174.841
673	1.86006e-06	1.5334	-36.228	-2.47789	50.5567	62.2462	-176.087
674	1.00795e-05	8.69187	-35.6644	-2.8083	50.349	61.7645	-175.498
675	9.50348e-06	8.37561	-35.6478	-2.80513	50.0308	61.4956	-175.501
676	1.91074e-06	1.30746	-36.3922	-2.36941	50.2571	62.0949	-176.275
677	7.09093e-06	2.46575	-36.6212	-2.40734	50.5141	62.4386	-176.239
678	1.39803e-06	1.13422	-36.1137	-2.36582	50.2508	61.9268	-176.252
679	2.84081e-06	2.34374	-35.9719	-2.48781	50.5193	62.0675	-176.044
680	8.11529e-06	6.69764	-35.7642	-2.59871	50.4508	61.896	-175.844
681	3.01094e-06	2.50924	-35.8674	-2.40855	50.2002	61.7441	-176.158
682	9.23413e-06	7.90326	-35.7047	-2.57262	50.1268	61.5965	-175.879
683	7.85952e-06	5.74705	-36.7833	-2.23746	50.2025	62.2761	-176.519
684	2.82214e-05	9.85221	-35.6298	-3.47913	49.2616	60.8958	-174.423
685	4.08838e-05	11.7765	-37.1305	-2.47419	51.3371	63.4058	-176.188
686	2.92575e-05	10.9365	-37.0154	-2.21006	50.8208	62.9109	-176.583
687	1.70784e-05	11.8524	-37.2446	-2.56708	51.7401	63.8028	-176.057
688	6.93042e-05	11.7785	-37.0126	-1.90843	50.5809	62.7056	-177.048
689	0.000167171	11.8634	-37.0774	-1.28765	50.8874	62.9755	-178.011
690	0.000163007	12.3085	-37.1851	-1.0313	51.6848	63.6798	-178.411
691	6.93233e-05	12.0477	-36.9475	-0.503903	50.3566	62.4593	-179.219
692	4.50066e-05	11.9824	-36.944	0.294839	50.638	62.683	179.543
693	2.15636e-05	11.3232	-36.8658	0.504459	50.3267	62.3869	179.216
694	0.000144056	12.0686	-37.1124	0.0204986	51.6679	63.6153	179.968
695	5.98351e-05	12.0596	-37.0011	0.562889	51.1519	63.1341	179.128
696	2.15009e-05	11.7222	-36.8481	0.835972	50.4918	62.5132	178.7
697	6.52124e-05	12.2179	-37.1562	0.387926	52.19	64.0666	179.402
698	2.01895e-05	12.3283	-36.8588	1.2232	51.0591	62.9849	178.099
699	3.27349e-05	11.8273	-36.9337	1.15973	51.4078	63.3104	178.201
700	2.02933e-05	11.1673	-36.7126	1.48009	50.922	62.7937	177.691
701	1.7053e-05	10.5352	-36.7567	1.52895	51.2842	63.1146	177.618
702	1.84339e-05	9.82889	-36.5616	1.77228	51.1882	62.9295	177.225
703	4.26679e-05	9.91496	-36.4171	1.8422	50.806	62.5368	177.104
704	2.74472e-05	11.3475	-37.0502	1.1451	52.2173	64.0365	178.23
705	1.55885e-05	10.6891	-36.7965	1.65584	51.8877	63.6322	177.423
706	3.26827e-05	11.6299	-36.939	1.37451	51.9511	63.7597	177.869
707	1.43465e-05	8.49142	-36.2331	2.121	51.1155	62.6908	176.65
708	2.90161e-05	10.2102	-36.117	2.20314	50.3759	62.0244	176.509
709	3.15721e-05	9.95984	-36.0591	2.3658	50.7014	62.2615	176.246
710	3.43012e-05	9.5553	-36.6835	1.83172	52.2176	63.8414	177.141
711	1.7639e-05	9.59898	-36.4927	1.99701	51.8803	63.4608	176.868
712	2.99707e-05	10.6415	-36.013	2.4649	49.9517	61.6294	176.085
713	1.48921e-05	8.55733	-36.3568	2.1439	52.2103	63.6579	176.625
714	1.45154e-05	8.50342	-36.2418	2.19797	51.8276	63.2803	176.529
715	1.74329e-05	10.2545	-36.127	2.35374	52.1594	63.4925	176.272
716	1.69522e-05	10.4259	-36.0605	2.43943	51.7728	63.1406	176.13
717	7.13576e-05	10.7591	-35.9939	2.74335	50.6145	62.1684	175.642
718	3.51302e-05	10.4294	-36.0038	2.73108	51.7119	63.0702	175.662
719	5.85454e-05	10.1286	-35.9805	2.92261	49.8263	61.5289	175.356
720	0.000145226	10.639	-35.9007	3.51136	50.4244	61.9984	174.414
721	0.000131161	10.4467	-35.8559	3.7968	49.5026	61.2419	173.955
722	5.50461e-05	8.97895	-35.6261	-3.63421	50.1291	61.6064	-174.175
723	0.000105741	9.32963	-35.632	-2.87109	46.5236	58.6714	-175.393
724	0.000217862	9.37491	-35.5869	-3.43377	45.122	57.5692	-174.489
725	0.000106579	9.15254	-35.6191	-2.81306	44.8318	57.3282	-175.484
726	3.02569e-05	8.45327	-35.6517	-3.53426	50.7641	62.1332	-174.339
727	8.42776e-06	7.74411	-35.6798	-3.12082	50.8206	62.1734	-175.001
728	1.21444e-05	7.85362	-35.6355	-3.9256	50.8705	62.2343	-173.714
729	6.69127e-06	6.75399	-35.7576	-3.24101	51.0869	62.4419	-174.821
730	8.92935e-06	7.75775	-35.8017	-2.95457	50.9393	62.3322	-175.282
731	4.05503e-05	5.03596	-35.7575	-2.45667	45.4625	57.8919	-176.07
732	4.63346e-05	8.21519	-35.648	-2.59969	44.6675	57.2077	-175.829
733	5.18148e-06	4.64966	-35.9376	-3.12512	51.1765	62.6124	-175.03
734	4.85125e-06	4.0058	-36.0045	-2.84852	51.0071	62.4993	-175.476
735	2.17394e-06	1.80948	-36.2499	-2.82088	51.0374	62.6645	-175.55
736	4.02524e-06	3.64373	-36.1682	-3.06951	51.2193	62.7772	-175.149
737	0.000272713	10.5594	-36.1792	-0.878982	45.2536	57.9448	-178.608
738	0.000257848	10.9798	-36.1764	-0.301722	46.0851	58.5889	-179.522
739	0.000234464	10.663	-36.0896	0.626443	46.0864	58.5389	179.006
740	0.000284154	10.1684	-36.0277	0.132798	44.3251	57.1203	179.789
741	0.000279117	10.0354	-35.946	1.1212	44.3825	57.1242	178.213
742	0.000429179	10.2102	-35.9108	1.97311	44.7531	57.4136	176.855
743	0.000242981	9.49702	-35.5767	4.05776	44.951	57.4696	173.493
744	0.000203483	8.39798	-35.2928	4.86758	46.1986	58.3403	172.147
745	0.000138443	9.7597	-35.5474	4.75085	49.0465	60.7598	172.388
746	0.000141934	9.49037	-35.635	4.57208	50.0571	61.6155	172.689
747	4.08842e-06	4.0144	-36.388	-4.28798	51.4743	63.1829	-173.279
748	2.80817e-06	3.5901	-36.6557	-3.92447	51.5337	63.3622	-173.889
749	7.2472e-06	4.99673	-36.3057	-3.88366	51.4875	63.1202	-173.894
750	4.54999e-06	4.19518	-36.15	-4.07433	51.4666	63.0257	-173.57
751	6.7807e-06	6.38693	-35.8704	-4.17172	51.3479	62.7749	-173.366
752	2.20269e-06	2.79659	-36.7665	-3.73868	51.5251	63.4081	-174.194
753	5.29915e-06	7.53937	-36.9766	-3.76446	51.5763	63.5733	-174.187
754	1.31073e-06	2.76855	-36.4715	-3.42211	51.4577	63.1647	-174.64
755	2.28655e-06	3.38831	-36.6518	-3.50385	51.4832	63.2942	-174.539
756	1.93051e-06	3.97275	-36.3174	-3.43854	51.4498	63.0703	-174.591
757	7.46547e-06	4.63664	-36.1596	-3.62777	51.445	62.9863	-174.271
758	2.98108e-06	5.66773	-35.9435	-3.53533	51.3839	62.8072	-174.383
759	8.33328e-06	7.57935	-35.7159	-4.15975	51.1478	62.5222	-173.357
760	5.03716e-06	6.89677	-37.0574	-3.53535	51.5912	63.6191	-174.55
761	1.32113e-05	8.65709	-35.7182	-3.8603	51.1678	62.5207	-173.832
762	3.17082e-06	6.3567	-35.8123	-3.58915	51.3278	62.6892	-174.277
763	2.33904e-06	3.2283	-36.7828	-3.32344	51.4326	63.3193	-174.837
764	4.68774e-06	7.38784	-36.9782	-3.32917	51.4894	63.4793	-174.855
765	1.50975e-05	11.66	-37.2066	-3.41297	51.7943	63.8641	-174.759
766	5.92999e-06	9.1381	-37.0802	-3.10469	51.4783	63.5185	-175.214
767	1.82673e-05	12.2236	-37.2509	-3.04815	51.8875	63.9471	-175.322
768	1.37363e-05	11.2106	-37.2038	-2.94606	51.6732	63.7411	-175.472
769	5.68706e-06	3.16885	-36.6077	-3.00471	51.2169	63.0263	-175.308
770	2.08065e-06	1.96257	-36.41	-3.05825	51.2325	62.9271	-175.199
771	3.38543e-05	11.4816	-37.3021	-2.2764	52.224	64.2182	-176.508
772	9.141e-05	11.8877	-37.2928	-1.62554	52.3785	64.3187	-177.504
773	0.000195634	9.68903	-35.5991	-3.66489	46.7047	58.8393	-174.122
774	5.89654e-06	6.06837	-36.7142	-4.43252	51.4795	63.3855	-173.116
775	5.44029e-06	6.09779	-36.8868	-4.74085	51.4148	63.4555	-172.676
776	5.93201e-06	4.35017	-36.8261	-4.25969	51.5181	63.4698	-173.402
777	9.97924e-06	11.1836	-37.1106	-5.03765	51.4891	63.6686	-172.27
778	1.15725e-05	10.0017	-37.16	-4.87702	51.6116	63.7841	-172.523
779	8.80926e-06	8.85778	-37.0481	-4.40739	51.576	63.6558	-173.216
780	1.10026e-05	11.3731	-37.2387	-5.04342	51.7471	63.9525	-172.287
781	1.01279e-05	8.53733	-37.0879	-4.09795	51.6428	63.7125	-173.695
782	9.36532e-06	10.7186	-37.2116	-4.19832	51.7593	63.8855	-173.563
783	9.66265e-06	11.3371	-37.2606	-4.57492	51.8893	64.0452	-173
784	9.7315e-06	10.8935	-37.2606	-4.873	51.8861	64.0646	-172.549
785	2.09965e-05	10.9088	-37.2495	-3.74245	51.896	63.9901	-174.263
786	1.85393e-05	11.3878	-37.3046	-4.81657	52.2325	64.3666	-172.643
787	6.33899e-05	11.139	-37.3082	-4.24668	52.245	64.3388	-173.506
788	0.000202387	8.0343	-35.0679	4.89991	44.4943	56.8639	172.046
789	0.0001236	6.82415	-34.4495	6.04233	48.3967	59.7119	170.052
790	0.000137467	8.29555	-35.1243	5.50914	49.6643	61.0787	171.086
791	0.000129469	8.321	-34.9924	5.58212	48.5909	60.139	170.936
792	0.000194123	6.00767	-34.4442	5.40991	44.543	56.5663	171.074
793	0.000161173	6.40477	-34.1262	5.83778	46.0531	57.6157	170.293
794	0.000112507	6.44691	-33.462	6.46044	48.4297	59.2189	169.072
795	8.02659e-05	6.70661	-34.0896	6.38691	49.3281	60.3005	169.388
796	6.59441e-05	6.61351	-33.1914	6.64574	49.3598	59.8517	168.678
797	3.94597e-05	6.48172	-34.2274	6.50285	50.7967	61.5963	169.243
798	7.00514e-05	7.83128	-34.7193	6.0853	50.9387	61.9452	170.059
799	3.57099e-05	10.6376	-37.307	-5.42162	52.4048	64.556	-171.731
800	1.59335e-05	9.72064	-37.2874	-5.39324	52.1245	64.3148	-171.77
801	0.000174067	6.04399	-33.2362	5.95039	44.8794	56.1624	169.85
802	0.000147086	6.31618	-32.9319	6.22846	46.3246	57.1775	169.29
803	3.79981e-05	6.61347	-33.4073	6.78753	50.6838	61.0816	168.515
804	4.71216e-05	6.39608	-33.8157	6.71818	51.2223	61.7443	168.763
805	4.17648e-05	6.53682	-32.9285	6.91195	51.0191	61.1147	168.145
806	4.83805e-05	6.37617	-33.9136	6.74357	52.2243	62.6338	168.754
807	6.1365e-05	6.37382	-33.457	6.92242	52.6464	62.7609	168.31
808	0.000218207	6.57762	-32.0252	6.74539	49.085	58.9954	168.106
809	0.000114386	6.52726	-31.9319	6.92231	50.2864	59.969	167.768
810	6.27022e-05	6.55804	-32.6705	7.08046	52.3631	62.1239	167.772
811	0.000120866	6.79985	-31.5037	7.05504	51.034	60.3881	167.377
812	4.41183e-05	6.70725	-32.5002	7.04468	51.7668	61.528	167.77
813	0.000329148	6.42881	-30.8312	6.64823	47.62	57.1176	167.831
814	0.000351481	6.22618	-31.4673	6.3166	45.7896	55.9176	168.65
815	0.000337382	5.99812	-30.1883	6.15855	43.9704	53.6904	168.47
816	0.000414941	6.37079	-28.7833	6.82696	47.8178	56.2284	166.657
817	0.000242195	6.38103	-27.959	7.07257	49.3519	57.1606	165.804
818	0.000368425	6.06779	-28.0593	6.36612	44.0801	52.6395	167.217
819	0.000423286	6.26715	-27.2905	6.7029	46.0972	53.9875	166.201
820	0.000194191	6.10344	-25.7285	6.84035	46.6067	53.6743	165.111
821	0.000102161	6.00517	-25.0091	6.75973	45.625	52.4671	164.875
822	5.06619e-05	6.0064	-24.2716	6.81269	46.1468	52.5837	164.321
823	9.16245e-05	5.80197	-24.5634	6.67093	44.472	51.2408	164.806
824	4.61503e-05	5.88317	-23.8259	6.72389	44.9938	51.3549	164.24
825	3.12244e-05	3.08215	-25.0384	-13.1071	30.6241	41.6719	-152.369
826	0.000126517	3.55495	-25.6132	-13.4656	31.9391	43.0983	-152.268
827	4.05975e-05	3.95603	-24.6877	-13.4107	31.1514	41.9493	-151.489
828	4.72329e-05	3.31	-24.3092	-12.0731	29.3813	39.9994	-153.589
829	4.5846e-05	3.28606	-23.6178	-12.5123	29.2945	39.6551	-152.086
830	3.21808e-05	3.17921	-23.9106	-13.1301	30.0303	40.5701	-151.227
831	5.70093e-05	3.96576	-23.9263	-11.1804	28.7671	39.0514	-154.954
832	5.64754e-05	3.85898	-24.5827	-10.6911	28.9324	39.4422	-156.496
833	3.28487e-05	3.07141	-23.1769	-13.3499	30.01	40.1993	-150.058
834	3.71155e-05	3.72779	-23.3947	-13.6449	30.8264	41.0336	-149.747
835	3.80867e-05	3.62133	-22.6319	-13.7721	30.8736	40.6823	-148.678
836	8.01243e-05	4.07822	-22.6487	-13.9659	32.0219	41.6343	-148.341
837	4.95653e-05	3.51204	-22.5739	-12.1141	28.5376	38.35	-151.78
838	4.77636e-05	3.41833	-21.8777	-12.5617	28.4823	38.0483	-150.136
839	3.37789e-05	3.12821	-22.1879	-13.1797	29.219	38.984	-149.29
840	5.99689e-05	4.14189	-22.8242	-10.7351	28.0927	37.7543	-154.811
841	5.94655e-05	4.12087	-22.1632	-11.2296	27.9499	37.3966	-153.13
842	3.59947e-05	3.20929	-21.4372	-13.4146	29.2525	38.668	-147.963
843	3.66941e-05	3.43758	-21.6633	-13.7119	30.0907	39.5319	-147.668
844	4.11474e-05	3.72332	-20.8859	-13.8389	30.1909	39.233	-146.472
845	5.24238e-05	3.70443	-20.8037	-12.1759	27.7716	36.7737	-149.661
846	5.04485e-05	3.6011	-20.1041	-12.6228	27.7464	36.5154	-147.876
847	3.58562e-05	3.16446	-20.4274	-13.2435	28.4907	37.4752	-147.044
848	8.63245e-05	3.87596	-20.3227	-14.0575	31.2276	39.822	-145.328
849	0.000161736	3.94115	-21.1169	-14.1244	32.2758	41.0749	-146.223
850	6.00276e-05	4.21159	-17.1839	-12.3051	26.442	33.8509	-144.394
851	7.25303e-05	4.97192	-18.5526	-11.3479	26.5218	34.2984	-148.547
852	5.70555e-05	4.0479	-18.3033	-12.6867	27.0796	35.0609	-145.273
853	5.56901e-05	3.9269	-19.0056	-12.2386	27.0732	35.2697	-147.221
854	6.10451e-05	4.2894	-16.4798	-12.754	26.4805	33.6966	-142.263
855	8.06063e-05	5.46765	-16.7136	-11.4075	25.9038	32.8707	-145.685
856	7.99611e-05	5.45283	-17.3799	-10.8985	25.99	33.1107	-147.909
857	4.14667e-05	3.40918	-16.8219	-13.3731	27.2361	34.6933	-141.516
858	7.25157e-05	4.97416	-19.2186	-10.8447	26.6254	34.5814	-150.565
859	4.13196e-05	3.4044	-17.8599	-13.5451	27.9465	35.8253	-142.823
860	3.83127e-05	3.24772	-18.6372	-13.3076	27.8284	36.0396	-144.472
861	3.96208e-05	3.15094	-16.0312	-13.6096	27.3964	34.5367	-139.67
862	6.39744e-05	4.41562	-20.3713	-11.2886	27.2018	35.8101	-151.007
863	4.21447e-05	3.46546	-16.2648	-13.8989	28.2873	35.4668	-139.485
864	4.03415e-05	3.33162	-17.2881	-13.9585	29.0056	36.5382	-141.082
865	4.01521e-05	3.41681	-18.0925	-13.8412	28.825	36.7396	-142.583
866	6.64037e-05	4.57402	-21.0346	-10.7899	27.3249	36.1321	-152.844
867	3.56506e-05	3.03219	-19.6628	-13.4802	28.5662	37.2071	-145.567
868	4.44796e-05	3.53494	-15.4463	-14.0132	28.5107	35.3244	-137.785
869	3.9382e-05	3.50133	-19.8952	-13.7782	29.4282	38.1009	-145.296
870	4.02176e-05	3.43734	-19.1022	-13.9018	29.5689	37.848	-143.954
871	9.085e-05	3.73162	-15.4837	-14.2102	29.8271	36.4874	-137.456
872	9.18684e-05	3.76601	-16.7108	-14.1768	30.1529	37.2751	-139.69
873	0.00018289	3.94382	-17.5487	-14.2564	31.2244	38.5508	-140.91
874	8.4972e-05	3.78412	-19.1356	-14.0988	30.8209	38.9214	-143.618
875	0.000332553	4.22342	-16.7731	-14.5309	33.3036	40.0202	-139.097
876	0.00028535	4.25264	-20.9025	-14.3684	34.2544	42.6231	-145.495
877	0.000155056	4.17549	-23.9794	-13.9973	33.2429	43.3131	-149.727
878	0.000315496	4.39807	-19.3151	-14.5731	35.1928	42.7081	-142.966
879	0.000141284	4.32234	-25.4594	-13.8372	33.1474	44.0272	-151.476
880	0.000260066	4.65502	-24.3536	-14.1951	35.1922	45.0898	-149.763
881	0.000296963	4.61949	-22.8085	-14.4077	35.9498	44.9467	-147.72
882	0.00015553	4.32904	-17.5669	-14.6449	34.8867	41.7151	-140.183
883	0.000172549	4.79018	-18.8024	-14.7921	37.1458	44.1831	-141.807
884	9.13219e-05	4.85855	-16.9372	-14.9254	37.5145	43.7832	-138.613
885	0.000343329	4.94742	-22.2115	-14.6863	38.379	46.7117	-146.527
886	0.000170928	4.94829	-20.2913	-14.9028	39.38	46.7398	-143.705
887	0.000258117	4.8986	-19.2101	-14.8917	38.557	45.5788	-142.217
888	9.04259e-05	5.04364	-17.8694	-15.0592	39.6897	46.0583	-139.878
889	0.00037082	5.34944	-23.2215	-14.7448	39.8529	48.4242	-147.586
890	4.60026e-05	5.35766	-20.0415	-15.0705	41.3183	48.332	-143.058
891	4.90362e-05	5.55366	-19.496	-15.0698	40.9177	47.7645	-142.297
892	5.00598e-05	5.53405	-17.7463	-15.0878	40.6972	46.8917	-139.629
893	4.64203e-05	5.26391	-18.2917	-15.0873	41.1022	47.451	-140.484
894	5.01825e-05	5.72384	-18.2187	-15.0415	41.7561	47.9764	-140.457
895	4.50715e-05	5.24323	-19.9332	-15.0434	42.2848	49.1085	-142.958
896	5.18874e-05	5.9145	-19.3859	-15.0504	41.8927	48.5523	-142.176
897	4.73038e-05	5.38273	-21.1832	-15.0507	41.7994	49.2183	-144.606
898	4.92609e-05	5.61726	-21.1096	-15.0883	42.4427	49.7459	-144.444
899	0.000193474	5.55529	-22.4047	-14.9603	41.6657	49.6166	-146.268
900	5.50399e-05	6.0417	-17.6094	-14.8709	42.0004	47.909	-139.819
901	5.16047e-05	5.85403	-18.1389	-14.6827	42.686	48.6487	-141.011
902	0.000164924	4.3239	-14.0169	-14.7633	34.1843	39.7868	-133.514
903	0.000166528	4.36039	-15.184	-14.73	34.3858	40.3721	-135.87
904	8.39698e-05	4.51439	-13.5007	-14.9816	36.2455	41.4783	-132.024
905	8.36738e-05	4.63013	-12.7919	-15.0573	36.83	41.7948	-130.35
906	8.50555e-05	4.63689	-15.2774	-14.9286	36.5417	42.3268	-135.662
907	8.86353e-05	4.5749	-14.5509	-15.0098	37.1218	42.6034	-134.111
908	8.77462e-05	4.78406	-16.4446	-14.8858	36.7448	42.9208	-137.848
909	9.15439e-05	5.11402	-13.0871	-15.106	38.2892	43.1918	-130.904
910	9.0057e-05	5.16555	-12.3886	-15.0788	38.8673	43.4915	-129.406
911	0.000103224	5.13253	-14.1469	-15.1133	39.1563	44.2918	-133.108
912	9.41332e-05	4.93598	-14.902	-15.0929	38.5734	44.0201	-134.635
913	0.000101251	5.07121	-16.036	-15.1075	39.4322	45.1695	-136.708
914	9.15804e-05	4.87231	-16.7613	-15.0443	38.8513	44.9077	-138.09
915	5.17619e-05	5.66198	-12.7528	-14.8916	39.9532	44.5045	-130.576
916	6.02801e-05	5.61565	-13.8963	-14.8299	40.4761	45.2918	-133.139
917	5.78272e-05	5.64881	-15.8715	-15.0383	40.4385	45.9709	-136.544
918	5.94663e-05	5.81008	-14.592	-15.0244	40.2573	45.3796	-134.163
919	5.65208e-05	5.55338	-16.4738	-15.0037	40.8651	46.5452	-137.674
920	5.14049e-05	5.56384	-12.6479	-14.4919	40.5445	44.8758	-131.113
921	5.76746e-05	5.46792	-14.4547	-14.5342	41.1859	46.0049	-134.843
922	6.07871e-05	5.48522	-13.7593	-14.2241	41.3538	45.8451	-134.048
923	6.05271e-05	5.57469	-15.7267	-14.5506	41.7047	46.8864	-137.224
924	5.84481e-05	5.70839	-16.4098	-14.8326	41.5145	47.0398	-137.89
925	5.9273e-05	5.47309	-14.3358	-13.9236	42.0543	46.5612	-135.836
926	5.71613e-05	5.41694	-16.343	-14.2856	42.3929	47.627	-138.843
927	6.41075e-05	5.74116	-15.6475	-13.9686	42.5746	47.4611	-138.245
928	0.000153937	5.37804	-18.7515	-9.41878	26.1259	33.5096	-153.33
929	0.000161814	5.66143	-17.5202	-9.45095	25.7104	32.5161	-151.656
930	0.000139733	4.91856	-21.191	-9.35678	27.0516	35.6145	-156.176
931	0.00013425	4.71562	-22.3918	-9.32293	27.5534	36.7083	-157.395
932	0.000296148	5.16921	-20.0605	-8.42951	26.429	34.2341	-157.208
933	8.65669e-05	5.83069	-15.5236	-10.9484	25.4141	31.7289	-144.806
934	0.000181452	6.29905	-15.024	-9.49758	24.9561	30.6387	-147.7
935	0.000349518	6.04466	-16.3542	-8.50922	25.1662	31.1962	-152.512
936	0.000123087	4.3021	-24.7558	-9.25229	28.6626	38.9872	-159.507
937	0.000262101	4.58559	-23.667	-8.32947	27.9581	37.5654	-160.611
938	0.000352202	5.57022	-19.5425	-6.41427	25.9743	33.1318	-161.829
939	0.000323039	4.93125	-23.1402	-6.28186	27.4623	36.457	-164.812
940	0.000347532	5.4266	-20.7423	-5.27715	26.3636	33.9578	-165.726
941	0.000395074	6.34872	-17.0962	-5.4111	25.0586	30.8138	-162.437
942	0.000415238	6.69396	-15.8355	-6.50141	24.7517	30.0944	-157.679
943	0.000342991	4.76466	-24.2614	-4.99482	27.9252	37.328	-168.367
944	0.000269711	5.52993	-20.6417	-3.32469	26.2448	33.5547	-170.85
945	0.000275642	5.67963	-19.4354	-2.49906	25.7702	32.3741	-172.673
946	0.000198054	4.76009	-23.9062	-3.06151	27.6803	36.7026	-172.702
947	0.00019245	4.9382	-22.6844	-2.39608	27.0986	35.4211	-173.97
948	0.000334022	6.61147	-17.1048	-2.52781	24.9645	30.3676	-171.593
949	0.000370901	6.95363	-15.8868	-3.45926	24.603	29.4901	-167.716
950	0.000206479	4.99593	-22.707	-0.657358	27.1966	35.4358	-178.342
951	0.00029053	5.62468	-20.689	0.240381	26.4525	33.5832	179.334
952	0.000296555	5.80694	-19.4601	-0.672714	25.8799	32.387	-178.02
953	8.97715e-05	4.57446	-24.2409	2.35238	28.6266	37.5851	174.457
954	8.92777e-05	4.56246	-24.1458	2.95558	28.9233	37.793	173.021
955	0.000166209	4.87396	-23.1118	1.84988	27.8751	36.2574	175.424
956	8.98896e-05	4.62415	-24.3008	1.17096	28.1732	37.224	177.241
957	0.000222292	4.9596	-23.9646	0.104967	27.8476	36.7397	179.749
958	0.000114379	4.49918	-23.5364	4.24538	30.313	38.6117	169.775
959	0.000149028	4.52582	-22.8654	3.42675	28.7578	36.8996	171.477
960	7.96391e-05	4.16296	-23.8615	3.88302	29.705	38.2993	170.757
961	0.000254166	4.40855	-21.8658	4.49381	30.5241	37.8157	168.386
962	0.000172158	5.13501	-20.7352	2.19972	26.9937	34.1093	173.944
963	0.000176021	5.58568	-19.5777	1.67514	26.329	32.8529	175.109
964	0.000245892	4.41967	-19.8208	4.28553	29.0831	35.455	167.8
965	0.000151637	4.91337	-19.4341	3.14667	27.078	33.4784	170.803
966	0.000151528	4.65795	-20.4952	3.58083	27.9248	34.8234	170.09
967	0.000248763	4.3368	-18.0416	4.52912	29.2637	34.6753	165.908
968	0.000285573	4.32258	-18.0559	5.03371	31.4434	36.6066	164.422
969	0.000190666	6.05758	-17.1589	2.20826	25.6674	30.9535	172.667
970	0.000158529	5.3462	-15.8691	3.11596	25.7874	30.4389	168.891
971	0.000152349	5.01872	-16.9869	3.52978	26.5333	31.7021	168.261
972	0.000226531	4.499	-16.2688	4.20754	27.5607	32.2796	165.5
973	0.000353963	6.56855	-17.1555	0.250943	25.1919	30.4796	179.162
974	0.000196957	6.49252	-15.9655	1.69715	25.1029	29.7982	173.932
975	0.000110829	4.45602	-14.8988	4.41358	27.7054	31.7654	163.499
976	0.00038285	7.05888	-15.9137	-0.694463	24.698	29.3891	-177.501
977	0.000223317	4.4096	-14.3765	4.89469	29.5134	33.1916	161.198
978	0.000122747	4.42016	-12.9715	4.99876	29.6555	32.7521	158.925
979	0.000298612	4.52729	-20.5389	5.06891	32.5996	38.8623	166.137
980	0.000125425	4.49289	-22.5696	4.7726	31.8609	39.3355	168.06
981	0.000410571	4.56686	-21.6624	5.27861	34.2397	40.8593	166.305
982	0.00047817	4.73029	-19.9501	5.68992	35.9357	41.4941	164.081
983	0.000180001	4.64199	-17.7168	5.87852	36.2164	40.744	161.644
984	0.000218026	4.92749	-20.7077	5.92255	37.6629	43.3864	164.039
985	8.69652e-05	4.87849	-16.9927	6.15993	37.7469	41.8512	160.074
986	7.86992e-05	4.96055	-17.382	6.2568	38.5356	42.7349	160.203
987	7.71848e-05	4.86054	-18.5243	6.29062	39.1567	43.7718	161.243
988	8.77042e-05	4.8862	-19.4227	6.22892	39.0644	44.0689	162.219
989	0.00020555	5.03064	-21.8628	5.97069	38.4387	44.6225	164.725
990	8.0223e-05	5.18038	-16.3649	6.32978	39.2189	42.9651	158.854
991	8.28575e-05	5.22602	-21.0749	6.29826	40.2009	45.8251	163.361
992	7.97647e-05	5.25193	-20.211	6.35311	40.2217	45.4602	162.55
993	7.14231e-05	5.27834	-17.6967	6.33819	40.5297	44.6767	160.295
994	8.15917e-05	5.19223	-18.4983	6.36664	40.3886	44.8771	161.008
995	5.526e-05	5.43039	-17.2559	6.15101	41.2994	45.1801	160.381
996	4.83562e-05	5.39601	-17.874	6.09259	41.8595	45.9219	161.178
997	7.78648e-05	5.43016	-20.0217	6.42128	41.3942	46.4282	162.218
998	2.2213e-05	5.46175	-19.024	6.28624	42.17	46.6877	161.715
999	7.15163e-05	5.2458	-19.2074	6.37311	41.4687	46.1432	161.644
1000	7.70726e-05	5.222	-21.6979	6.42962	41.3862	47.1694	163.494
1001	4.99428e-05	5.11243	-17.5526	5.76566	42.3875	46.2389	161.816
1002	4.42531e-05	5.58273	-18.1832	5.98014	42.3758	46.4984	161.795
1003	7.34899e-05	5.58364	-20.609	6.42641	42.4945	47.6635	162.681
1004	7.67932e-05	5.51745	-21.4212	6.4896	42.5073	48.0401	163.146
1005	0.000414097	4.38133	-15.7609	5.19324	31.5484	35.6466	161.763
1006	0.000493763	4.4996	-14.4153	5.60823	33.5366	36.9318	158.742
1007	0.000171033	4.58537	-13.6059	6.11168	36.4025	39.3398	155.811
1008	0.000369966	4.52559	-15.6005	5.847	35.3524	39.0814	159.454
1009	0.000158433	4.77656	-14.871	6.21237	37.4421	40.7634	157.327
1010	0.000148157	4.80091	-13.458	6.29776	38.0206	40.8208	154.922
1011	6.70443e-05	5.05478	-11.6965	6.29233	37.9316	40.1897	151.721
1012	2.94086e-05	5.17424	-11.366	6.22507	38.5893	40.7071	151.291
1013	2.923e-05	5.37524	-12.0343	6.15136	39.0191	41.2935	152.926
1014	2.78186e-05	5.31201	-11.8157	5.94887	39.3624	41.5259	153.276
1015	2.61327e-05	5.3488	-11.0012	5.82531	39.3016	41.226	152.098
1016	5.5783e-05	5.15273	-13.4694	6.23916	39.3495	42.0563	155.146
1017	0.000138306	5.07249	-14.5626	6.3183	39.0086	42.1148	156.545
1018	2.61357e-05	5.18951	-12.4485	5.83267	39.7703	42.0792	154.895
1019	6.02124e-05	5.50891	-13.7202	6.03755	39.856	42.5817	156.248
1020	2.30562e-05	5.35252	-10.4755	5.59439	39.5052	41.2516	151.896
1021	2.42659e-05	5.38952	-12.6255	5.59761	40.2082	42.5139	156.09
1022	6.95852e-05	5.12861	-16.7056	6.33516	39.9811	43.7916	159.232
1023	3.85909e-05	5.21667	-12.5076	5.17842	40.9111	43.0926	157.509
1024	5.76234e-05	5.69269	-16.2648	6.14797	40.7508	44.3054	159.294
1025	0.000123446	5.28791	-14.9559	5.94241	40.5738	43.6489	158.331
1026	5.68067e-05	5.32908	-14.2055	5.6244	40.8449	43.6088	158.4
1027	3.85294e-05	5.23412	-13.939	5.21258	41.4709	44.0602	159.496
1028	6.87822e-05	5.50348	-15.502	5.55705	41.5937	44.7351	160.279
1029	6.23701e-05	5.41155	-15.1692	5.35219	41.8154	44.8027	160.566
1030	3.74942e-05	5.45219	-16.5841	5.3362	42.6573	46.0777	162.164
1031	9.90778e-05	5.67608	-23.5185	-14.9527	42.4923	50.8164	-147.553
1032	5.16254e-05	5.90961	-22.8176	-15.0541	43.3578	51.2559	-146.585
1033	5.26589e-05	6.01471	-23.3758	-15.0466	43.7723	51.854	-147.231
1034	4.83542e-05	5.53162	-21.5965	-15.0334	43.4885	50.8297	-145.158
1035	5.31039e-05	6.09002	-21.0395	-15.0335	43.0788	50.2439	-144.453
1036	5.23694e-05	5.99744	-22.7102	-15.0519	44.3161	52.0215	-146.464
1037	5.17143e-05	5.89529	-23.2706	-15.0514	44.7302	52.62	-147.105
1038	5.2599e-05	6.00084	-20.9501	-14.8515	44.0102	50.9547	-144.667
1039	5.07111e-05	5.78671	-21.5056	-14.8775	44.4234	51.5487	-145.325
1040	5.55895e-05	6.44294	-22.6186	-14.9361	45.2564	52.7525	-146.561
1041	5.03671e-05	5.79537	-21.4399	-14.6085	45.3288	52.2281	-145.731
1042	4.88588e-05	5.69059	-20.8874	-14.5494	44.91	51.6224	-145.14
1043	5.09054e-05	5.81193	-23.1779	-14.9742	45.6726	53.3613	-147.135
1044	2.7635e-05	6.24987	-24.0971	-15.095	45.5084	53.6614	-147.936
1045	5.07472e-05	5.8491	-22.548	-14.7276	46.1762	53.4562	-146.849
1046	4.92658e-05	5.71061	-20.8277	-14.2473	45.8032	52.2945	-145.626
1047	5.19075e-05	5.94043	-21.3765	-14.3283	46.2344	52.9139	-146.167
1048	5.21838e-05	5.91726	-23.0962	-14.8179	46.6073	54.0855	-147.317
1049	5.6323e-05	6.39077	-24.9678	-15.0745	45.9471	54.4221	-148.878
1050	2.85585e-05	6.44464	-23.9557	-15.0739	46.7821	54.6778	-147.82
1051	5.45333e-05	6.19656	-24.3268	-15.1044	46.1868	54.343	-148.164
1052	5.03427e-05	5.76856	-22.475	-14.5068	47.1012	54.1673	-147.159
1053	5.18706e-05	5.91359	-21.2943	-14.1294	47.1545	53.6343	-146.434
1054	4.96457e-05	5.72764	-20.744	-14.0412	46.7188	53.0105	-145.907
1055	5.09225e-05	5.77937	-21.1784	-14.0648	48.0927	54.399	-146.412
1056	4.81453e-05	5.68682	-19.688	-13.9215	45.6043	51.5866	-144.736
1057	5.04922e-05	5.73572	-19.1663	-13.951	44.919	50.7907	-143.949
1058	4.66221e-05	5.52404	-19.7536	-14.2177	44.699	50.8955	-144.255
1059	4.87481e-05	5.59409	-20.6286	-13.9664	47.6532	53.772	-145.901
1060	4.58882e-05	5.43079	-19.4918	-13.783	47.1711	52.8679	-144.735
1061	5.00487e-05	5.68597	-19.0722	-13.7536	45.8634	51.5399	-144.203
1062	4.82163e-05	5.70492	-19.5794	-13.7923	46.5467	52.3467	-144.838
1063	5.10917e-05	5.9255	-19.7919	-14.6434	43.8274	50.2692	-143.504
1064	5.06043e-05	5.68753	-19.2136	-14.3377	44.0296	50.1332	-143.269
1065	5.03786e-05	5.69727	-19.2619	-14.7804	43.1478	49.5097	-142.5
1066	4.85183e-05	5.6741	-19.863	-14.9887	42.921	49.6126	-142.962
1067	4.93475e-05	5.62044	-18.035	-13.7938	44.4742	49.9348	-142.59
1068	5.06737e-05	5.74595	-17.9328	-13.6138	45.4504	50.7214	-142.796
1069	5.40023e-05	5.85411	-17.4173	-13.6245	44.7466	49.9124	-141.966
1070	5.14518e-05	5.61346	-17.509	-13.8941	43.7769	49.1531	-141.567
1071	5.00026e-05	5.64564	-18.1003	-14.1713	43.5523	49.2468	-141.941
1072	4.98015e-05	5.40389	-17.3009	-13.5282	45.75	50.7484	-141.977
1073	5.19074e-05	5.67721	-17.5557	-14.3793	42.8882	48.5218	-140.68
1074	3.121e-05	5.56692	-16.5067	-13.5538	44.3284	49.2055	-140.61
1075	3.31259e-05	5.92846	-16.5711	-13.7337	43.6731	48.6883	-140.349
1076	6.63349e-05	5.61331	-16.0438	-13.4733	44.9848	49.6243	-139.977
1077	3.27626e-05	5.50215	-16.3225	-13.4584	45.7027	50.3615	-140.493
1078	6.15176e-05	5.3603	-15.365	-13.4474	44.5696	49.0241	-138.808
1079	3.35866e-05	5.81946	-15.1682	-13.5328	43.4956	48.0112	-138.261
1080	6.22833e-05	5.62653	-15.9115	-13.7387	43.2556	48.0933	-139.191
1081	6.75092e-05	5.44236	-14.8755	-13.4043	45.2393	49.4727	-137.978
1082	5.45023e-05	6.18919	-25.2	-15.1015	46.6181	55.1031	-149.067
1083	2.80144e-05	6.31618	-23.8984	-14.9641	47.4133	55.1641	-147.947
1084	2.65091e-05	5.91037	-23.7767	-14.7868	48.6788	56.157	-148.122
1085	5.5195e-05	6.23794	-24.1289	-14.9592	48.0899	55.8446	-148.202
1086	5.71817e-05	6.494	-25.0551	-15.1564	47.8843	56.1282	-148.829
1087	5.46666e-05	6.13765	-24.6825	-15.0939	48.4851	56.4611	-148.553
1088	4.90374e-05	5.58195	-22.3802	-14.3636	48.0414	54.9105	-147.308
1089	5.33762e-05	6.02123	-22.9151	-14.5128	48.4951	55.5653	-147.653
1090	0.000119581	6.73539	-25.9008	-15.1592	48.6116	57.1292	-149.661
1091	5.54693e-05	5.82496	-23.6369	-14.7401	49.6696	56.9477	-148.052
1092	6.16235e-05	6.34299	-23.8252	-14.8335	50.3925	57.6808	-148.094
1093	0.000112435	6.03973	-22.668	-14.5249	50.1135	56.8874	-147.35
1094	9.97477e-05	5.66059	-22.2018	-14.359	49.3014	55.944	-147.107
1095	5.9522e-05	6.13321	-24.4265	-15.0097	50.4679	58.0427	-148.43
1096	0.000127657	6.77696	-25.7342	-15.1648	49.9161	58.1708	-149.49
1097	6.04346e-05	6.42638	-24.8206	-15.1032	49.8238	57.6765	-148.68
1098	5.83617e-05	6.01301	-23.5753	-14.8762	51.7326	58.7653	-147.748
1099	6.23542e-05	6.13677	-23.1012	-14.8803	52.3391	59.114	-147.213
1100	5.95794e-05	6.22006	-24.5018	-15.108	51.8348	59.2911	-148.342
1101	6.2568e-05	6.19588	-24.0459	-15.0826	52.4712	59.6566	-147.902
1102	0.000133004	6.67421	-25.3325	-15.2407	52.5626	60.3062	-148.968
1103	0.000251007	6.80097	-26.1708	-15.204	51.288	59.5528	-149.845
1104	6.04342e-05	6.47166	-23.979	-15.2293	53.768	60.8105	-147.58
1105	5.86318e-05	6.45521	-23.3335	-15.1151	53.6845	60.4561	-147.065
1106	0.000139769	6.64802	-24.8191	-15.3081	54.4421	61.7597	-148.334
1107	0.000123903	6.75577	-25.7167	-15.2941	53.873	61.6244	-149.26
1108	0.000107919	5.96068	-22.2389	-14.729	52.0543	58.4907	-146.483
1109	0.00010156	5.82463	-21.8403	-14.5298	51.2149	57.5419	-146.365
1110	5.1925e-05	5.8516	-23.0112	-14.6426	47.5485	54.8159	-147.53
1111	0.000132762	6.04234	-22.6756	-15.1369	54.2355	60.7025	-146.275
1112	0.000113547	6.0816	-21.7265	-14.9016	53.3171	59.4711	-145.555
1113	8.94888e-05	5.63383	-20.6235	-14.4479	51.3576	57.1985	-144.987
1114	8.40884e-05	5.71872	-20.1933	-14.2645	50.5406	56.2636	-144.763
1115	0.000101914	5.86721	-20.9439	-14.1804	49.5858	55.664	-145.899
1116	8.34438e-05	5.39514	-20.4555	-14.0354	48.8309	54.7711	-145.544
1117	0.000186123	5.9988	-20.1107	-15.165	55.2766	60.7447	-142.981
1118	0.000166745	5.74413	-19.591	-14.6818	52.7236	58.1304	-143.152
1119	0.000239511	5.81333	-20.2954	-14.9362	53.8437	59.4486	-143.649
1120	0.000240833	5.72043	-18.0936	-14.6634	52.745	57.6578	-140.978
1121	0.000154019	5.54647	-18.464	-14.1991	50.4768	55.5917	-142.439
1122	0.000183354	5.51249	-17.3967	-14.3641	51.3152	56.0555	-140.454
1123	0.000204681	5.5097	-17.4422	-13.9671	49.3779	54.1986	-141.313
1124	0.000159786	5.42697	-18.6831	-13.8875	48.6867	53.9659	-143.376
1125	0.000195755	5.54095	-18.2692	-13.7335	47.4664	52.6824	-143.067
1126	9.88251e-05	5.35941	-17.176	-13.5969	46.7706	51.6467	-141.634
1127	7.20402e-05	5.37904	-15.9394	-13.8356	48.8011	53.1699	-139.042
1128	7.04038e-05	5.43644	-15.703	-13.6003	47.3916	51.7448	-139.104
1129	6.15626e-05	5.16938	-16.1977	-13.5271	46.7233	51.268	-140.134
1130	6.93058e-05	5.19853	-15.1172	-13.8379	48.7751	52.9058	-137.53
1131	6.82238e-05	5.16652	-14.4967	-13.5935	47.34	51.3421	-136.842
1132	6.42632e-05	5.2769	-15.0183	-13.4974	46.6646	50.846	-138.053
1133	7.22566e-05	5.37933	-13.2909	-13.6003	47.276	50.9572	-134.341
1134	6.48013e-05	5.2108	-13.839	-13.4872	46.5951	50.4433	-135.738
1135	6.42557e-05	5.47898	-14.2626	-13.3795	44.4654	48.5758	-136.83
1136	6.6599e-05	5.26666	-13.7477	-13.3664	45.1457	49.0489	-135.806
1137	3.2102e-05	5.55885	-14.4498	-13.474	43.4171	47.7011	-137.001
1138	0.000484933	7.03671	-27.9404	-15.1719	51.4324	60.4661	-151.498
1139	0.000230159	7.10582	-28.9015	-15.1743	52.8125	62.0864	-152.299
1140	6.3991e-05	5.05063	-12.6614	-13.4887	46.5078	50.0523	-133.188
1141	6.78547e-05	5.28149	-12.6215	-13.3448	45.0325	48.6345	-133.404
1142	6.42749e-05	5.36986	-13.1596	-13.3356	44.3513	48.1461	-134.619
1143	7.1901e-05	5.26358	-12.0876	-13.613	47.1841	50.5744	-131.603
1144	3.10109e-05	5.26982	-13.0364	-13.3694	43.2367	47.0967	-134.277
1145	6.21553e-05	5.42766	-13.8117	-13.4947	42.9828	47.1211	-135.665
1146	6.47306e-05	5.67903	-13.6029	-13.6795	42.262	46.4569	-134.839
1147	0.000136228	7.4016	-30.689	-15.0934	52.92	63.0091	-153.811
1148	0.000133856	7.35262	-31.4476	-15.0224	52.3573	62.896	-154.466
1149	0.00010041	5.10406	-18.9905	5.52013	46.8886	50.8886	163.792
1150	0.000109058	5.3172	-19.2259	5.47501	45.6681	49.8517	164.104
1151	8.37428e-05	5.22404	-20.0566	5.74192	47.7139	52.0755	164.024
1152	0.000106109	5.46332	-20.2712	5.68171	45.6764	50.2945	164.343
1153	0.000102215	4.92703	-17.882	5.44402	46.8919	50.4802	163.068
1154	0.00010411	5.03559	-17.013	5.22015	45.721	49.0622	162.942
1155	3.37354e-05	5.80654	-20.3538	5.76342	44.8534	49.5916	164.19
1156	4.47142e-05	5.38863	-21.1525	5.86032	46.2852	51.2259	164.515
1157	9.55929e-05	5.5128	-21.1734	5.87542	47.1022	51.9755	164.491
1158	6.15683e-05	5.59373	-21.9582	6.05341	47.5613	52.7341	164.588
1159	2.12245e-05	5.61951	-22.5845	6.40152	45.8396	51.5006	164.175
1160	1.51389e-05	5.46478	-22.1688	6.2181	45.8781	51.3315	164.332
1161	1.91665e-05	5.66912	-22.2276	6.35013	45.4081	50.9538	164.056
1162	2.74348e-05	5.81938	-22.6397	6.28321	46.9939	52.5401	164.489
1163	6.54939e-05	5.98813	-22.96	6.35664	47.6551	53.2784	164.525
1164	2.52841e-05	5.52125	-22.3474	6.16234	46.9587	52.3689	164.584
1165	1.51765e-05	5.72337	-21.8344	6.16736	45.4956	50.8392	164.227
1166	1.52e-05	5.22893	-21.6336	6.02843	45.7145	50.9329	164.429
1167	1.52306e-05	5.81188	-21.4213	6.18316	44.8256	50.0644	163.899
1168	1.95455e-05	5.76111	-21.7113	6.36212	44.5985	50.0089	163.668
1169	1.36766e-05	5.7114	-21.2395	6.24589	44.3986	49.6121	163.613
1170	2.34067e-05	5.48393	-21.0454	5.94586	45.1167	50.1376	164.224
1171	2.10807e-05	5.65384	-20.8977	6.03111	44.6242	49.6429	163.902
1172	5.94078e-05	5.46205	-22.7093	6.36161	48.945	54.3304	164.351
1173	6.14241e-05	5.67844	-21.9999	6.17926	48.8862	53.9633	164.311
1174	9.66279e-05	5.54637	-21.3581	6.2287	49.478	54.2498	163.742
1175	0.00013907	5.34085	-20.1997	5.96936	48.7647	53.1193	163.537
1176	2.85037e-05	5.5334	-20.1748	5.99469	43.9372	48.7179	163.451
1177	1.82378e-05	5.47283	-20.3914	6.14383	43.7624	48.6693	163.233
1178	0.000104984	5.18365	-18.3482	5.38211	44.4585	48.3961	163.652
1179	0.000106969	5.19929	-17.2438	5.20335	44.508	48.0144	163.209
1180	3.52122e-05	5.3548	-17.9401	5.46372	43.3732	47.254	163.062
1181	7.16646e-05	5.30929	-18.8691	5.78436	43.3361	47.6185	162.957
1182	5.09019e-05	5.39525	-18.9004	5.63834	43.7599	47.9994	163.389
1183	0.00010685	5.14883	-15.8688	5.17066	45.7681	48.7162	161.952
1184	9.93291e-05	4.92274	-14.983	4.99968	44.639	47.3511	161.547
1185	7.37517e-05	5.6985	-23.1212	6.62581	44.8345	50.8785	164.009
1186	7.57753e-05	5.61088	-22.6591	6.56834	43.7458	49.7018	163.834
1187	4.24716e-05	5.80712	-22.9595	6.55998	45.6681	51.534	164.054
1188	4.88161e-05	6.02015	-24.1851	6.80268	46.9884	53.2833	164.29
1189	5.08671e-05	5.97966	-23.5777	6.64805	46.6691	52.7077	164.254
1190	4.55808e-05	5.59098	-23.523	6.56301	47.5019	53.4119	164.411
1191	4.90267e-05	6.11102	-24.6972	6.9295	48.1428	54.55	164.327
1192	9.51095e-05	6.07646	-25.5031	7.02013	48.2828	55.0538	164.61
1193	0.000106715	6.31917	-26.2407	7.12828	49.3074	56.3082	164.802
1194	4.81678e-05	6.08638	-24.6092	6.94856	48.9846	55.2575	164.233
1195	4.90563e-05	6.07289	-24.0424	6.7367	48.663	54.6947	164.347
1196	4.70569e-05	5.89637	-23.9544	6.7647	49.4947	55.4012	164.23
1197	5.06216e-05	6.15068	-24.6664	7.06412	50.5123	56.6553	164.019
1198	0.000106178	6.33793	-25.9348	7.24497	50.3524	57.1005	164.392
1199	5.20395e-05	6.24226	-25.1092	7.15588	50.1696	56.5567	164.093
1200	0.000100685	6.03918	-23.1843	6.59598	49.6233	55.1679	164.119
1201	0.000109054	6.28091	-26.7187	7.35	51.4153	58.4076	164.619
1202	0.000244911	6.44084	-28.2917	7.20672	50.7638	58.5604	165.709
1203	9.88882e-05	5.86789	-23.4244	6.8807	50.9515	56.4987	163.63
1204	9.81121e-05	6.01202	-24.5597	7.18227	51.3425	57.3656	163.699
1205	0.000423627	6.60597	-29.882	7.19101	51.4424	59.9247	166.469
1206	0.000106871	6.2189	-25.3117	7.42413	52.3927	58.6582	163.653
1207	0.000111408	6.39967	-26.4222	7.45629	52.449	59.1999	164.241
1208	0.000108582	6.33521	-24.9714	7.52007	53.3746	59.4051	163.24
1209	0.000117633	6.69949	-31.726	7.27258	53.4046	62.5418	167.089
1210	0.000332378	6.7237	-29.9341	7.37276	53.2167	61.5014	166.163
1211	0.000105375	5.23152	-16.3171	5.17336	43.369	46.6249	162.409
1212	9.71341e-05	4.98489	-14.2373	5.0424	42.3967	45.0067	160.497
1213	0.000103532	5.21978	-15.2005	5.01917	43.453	46.3078	161.727
1214	2.69166e-05	5.54615	-19.7162	6.14799	43.1496	47.8374	162.681
1215	3.48099e-05	5.31349	-19.8742	6.27296	42.9462	47.7359	162.483
1216	1.92532e-05	5.89877	-20.6449	6.36496	43.3453	48.4308	162.865
1217	9.77976e-05	5.19722	-13.1133	4.9065	42.5147	44.7608	159.486
1218	9.83262e-05	5.28666	-12.1096	4.97758	41.5307	43.5456	157.655
1219	9.54148e-05	4.84454	-12.9435	4.8568	43.6571	45.7937	159.432
1220	9.48302e-05	4.81105	-13.8499	4.97321	44.7251	47.0838	160.248
1221	1.76511e-05	5.64951	-21.4584	6.4046	44.1112	49.47	163.381
1222	7.10105e-05	5.55442	-21.8876	6.4936	43.6606	49.2695	163.475
1223	9.52428e-05	5.0563	-11.816	4.84265	43.7676	45.5924	157.714
1224	8.93978e-05	4.74703	-10.8654	4.77292	42.7487	44.3654	156.285
1225	9.07135e-05	5.02588	-10.9892	4.85814	41.6542	43.3525	156.151
1226	0.00018338	4.77148	-11.7988	5.1815	45.6096	47.3951	156.291
1227	0.000186828	4.89752	-13.1365	5.28139	46.2609	48.3791	158.098
1228	0.000394407	4.98516	-14.2252	5.72553	48.079	50.4652	158.076
1229	0.00019863	5.09851	-17.1626	5.78046	48.4225	51.6983	161.386
1230	0.000194902	4.94605	-15.8244	5.58833	47.6722	50.5399	160.55
1231	0.000260377	5.35987	-18.4141	6.08401	49.47	53.1354	161.716
1232	0.000267421	5.48852	-17.9427	6.47031	50.8776	54.3354	160.17
1233	0.000299527	5.78649	-21.0935	6.82996	52.0703	56.5942	162.058
1234	0.000269954	6.0805	-23.1215	7.57703	54.1937	59.4051	161.856
1235	0.000544668	5.62705	-19.4637	6.95692	52.7646	56.6687	160.332
1236	0.000453926	5.84137	-22.3263	7.17952	52.8208	57.7931	162.174
1237	7.28643e-05	5.15169	-10.9179	-12.8629	25.0004	30.1608	-130.324
1238	3.84689e-05	3.52919	-11.3571	-13.4671	25.6895	31.1496	-130.142
1239	3.02996e-05	3.65474	-10.677	-13.6417	25.8212	31.0939	-128.049
1240	2.84348e-05	3.42554	-10.5499	-13.8968	26.3762	31.6248	-127.204
1241	3.30103e-05	3.4607	-10.9733	-14.0056	26.9086	32.259	-128.079
1242	3.54266e-05	3.93855	-9.54759	-13.4724	25.2703	30.1869	-125.324
1243	3.42805e-05	3.3546	-12.4088	-13.6628	26.3446	32.1666	-132.246
1244	4.58015e-05	3.5342	-13.144	-13.4628	26.1932	32.2505	-134.313
1245	3.54341e-05	3.4393	-12.1521	-13.9462	27.0086	32.7359	-131.068
1246	3.96354e-05	3.43153	-12.4951	-14.0535	27.6294	33.4217	-131.641
1247	5.43645e-05	3.63305	-10.1837	-14.1719	27.6104	32.6632	-125.7
1248	4.30565e-05	3.31458	-14.1893	-13.6563	26.8824	33.3241	-136.097
1249	4.4608e-05	3.42852	-13.5933	-14.0567	28.0469	34.1906	-134.04
1250	4.38862e-05	3.4678	-14.4156	-13.9519	27.803	34.2852	-135.936
1251	5.10237e-05	3.66689	-8.99672	-14.2706	28.0183	32.705	-122.229
1252	9.70968e-05	3.79654	-12.8875	-14.27	29.2467	35.0013	-132.086
1253	0.00011543	3.70841	-10.6567	-14.3259	28.9103	33.9794	-126.645
1254	8.62632e-05	3.69736	-11.7893	-14.2668	28.8291	34.2586	-129.568
1255	8.43311e-05	3.98598	-8.7349	-14.4698	29.4928	33.9926	-121.118
1256	0.000110984	3.87148	-9.90256	-14.5084	30.1451	34.8895	-124.315
1257	0.000208738	3.87126	-13.7472	-14.3623	30.3192	36.2563	-133.746
1258	0.000131823	4.17255	-9.58721	-14.8793	33.6775	38.0458	-122.795
1259	0.000191245	4.05725	-10.3546	-14.7213	32.3159	36.9899	-125.122
1260	0.000166002	4.21466	-11.4913	-14.8163	33.7024	38.5671	-127.797
1261	0.000370342	4.07415	-13.0316	-14.6366	32.5228	37.9709	-131.68
1262	8.47146e-05	5.94944	-7.1411	-12.9086	24.3479	28.4684	-118.952
1263	8.84722e-05	6.1458	-7.82712	-12.482	24.1912	28.3245	-122.091
1264	7.7632e-05	3.62188	-7.02378	-13.6105	25.2933	29.5691	-117.296
1265	7.8355e-05	5.50247	-9.03465	-12.8948	24.6478	29.2475	-125.017
1266	0.000109216	7.34719	-9.18594	-11.5444	24.0419	28.2075	-128.51
1267	7.94149e-05	5.54305	-9.72488	-12.4598	24.5095	29.164	-127.972
1268	3.30162e-05	3.62459	-9.42052	-13.7276	25.8253	30.7268	-124.46
1269	0.000132144	3.57007	-8.15385	-13.8537	26.0517	30.6121	-120.48
1270	0.000135135	3.61751	-7.95953	-14.214	27.3621	31.8446	-119.248
1271	6.96891e-05	3.75183	-6.71625	-14.3486	28.0444	32.2099	-115.083
1272	4.2019e-05	3.94152	-6.77026	-14.496	29.2154	33.3093	-115.035
1273	0.000112455	4.02036	-4.87409	-14.5912	29.7344	33.4783	-108.472
1274	9.54533e-05	3.96415	-3.41002	-14.5758	29.4079	32.9986	-103.168
1275	0.000102263	3.96384	-7.75172	-14.5605	30.0076	34.2426	-118.03
1276	5.71743e-05	4.00838	-7.43728	-14.6692	30.8782	34.9852	-116.885
1277	0.00010481	4.19747	-3.59062	-14.7055	30.5973	34.137	-103.721
1278	0.00011519	4.03207	-5.17235	-14.7189	30.9489	34.6588	-109.362
1279	0.000218412	4.23977	-3.86374	-14.8539	32.1392	35.6159	-104.58
1280	0.000308376	4.25114	-5.51007	-14.9235	33.155	36.774	-110.265
1281	0.000146404	4.12498	-7.70063	-14.8063	32.3345	36.3875	-117.479
1282	0.000134117	4.24443	-8.41535	-14.8942	33.4777	37.5954	-119.467
1283	0.000220847	4.42741	-4.77934	-15.0802	34.7546	38.1856	-107.585
1284	8.36007e-05	4.44978	-7.68355	-15.0763	35.2545	39.1051	-117.005
1285	0.000107714	4.49694	-6.2381	-15.1451	35.7108	39.288	-112.386
1286	8.35435e-05	4.50321	-9.44495	-15.0544	35.5466	39.7417	-122.104
1287	8.24245e-05	4.42437	-8.15988	-15.1321	36.0371	39.9279	-118.335
1288	6.56912e-05	4.56119	-15.342	-12.3619	25.8747	32.5222	-141.14
1289	8.69714e-05	5.90554	-14.8561	-11.4539	25.3465	31.5331	-142.368
1290	4.24757e-05	3.36377	-14.9864	-13.4284	26.6992	33.4329	-138.138
1291	6.4412e-05	4.53773	-14.6393	-12.7997	25.9331	32.414	-138.835
1292	6.7452e-05	4.76723	-13.4124	-12.8204	25.592	31.6102	-136.293
1293	0.000394246	6.7919	-13.2014	-8.55359	24.3146	28.9593	-147.059
1294	0.000398457	6.88857	-11.86	-9.54093	24.1881	28.5789	-141.185
1295	0.000190784	6.44161	-13.0151	-10.9904	24.762	30.0556	-139.821
1296	0.000196541	6.63644	-11.715	-11.5059	24.5723	29.5538	-135.516
1297	0.000148286	5.25011	-12.238	-12.4162	25.0542	30.5229	-134.586
1298	0.000464898	7.58915	-12.0491	-6.56071	23.7778	27.452	-151.432
1299	0.000450719	7.35408	-13.353	-5.49688	24.0048	28.0134	-157.625
1300	0.000216364	7.49119	-9.95812	-9.56576	23.7767	27.4955	-136.151
1301	0.000110523	7.44317	-9.85588	-11.0371	24.0508	28.2382	-131.764
1302	0.000409463	7.73363	-13.4269	-2.58198	23.9213	27.5531	-169.115
1303	0.000427795	7.79305	-12.1537	-3.5293	23.63	26.8057	-163.807
1304	0.000471975	8.06332	-8.7333	-8.59432	23.3907	26.4056	-135.46
1305	0.000114773	7.66877	-7.94319	-11.0563	23.7229	27.3516	-125.695
1306	0.0002339	8.04466	-7.38831	-9.5776	23.3458	26.2934	-127.647
1307	0.000116009	7.8187	-7.27459	-11.5589	23.734	27.383	-122.184
1308	0.000525318	8.67956	-8.20196	-6.5925	23.0443	25.3333	-141.209
1309	0.000516489	8.49259	-9.53866	-5.55267	23.1884	25.6812	-149.795
1310	0.000482421	8.81369	-9.65587	-2.61606	23.1028	25.1757	-164.841
1311	0.000502507	8.99059	-8.34467	-3.5756	22.8882	24.6229	-156.805
1312	0.000103918	4.43083	-3.17362	-15.1401	35.1781	38.429	-101.839
1313	0.000111449	4.25826	-1.63499	-14.9367	32.7852	36.0645	-96.2468
1314	0.000213172	7.02593	-13.5035	2.2146	24.5798	28.1321	170.686
1315	0.000174425	5.95072	-12.2188	3.11429	24.7664	27.7916	165.701
1316	0.000421778	7.64943	-13.4948	0.2563	24.1453	27.6617	178.912
1317	0.000223065	7.41245	-12.2744	1.71916	24.1161	27.1147	172.027
1318	0.00044479	7.96494	-12.2258	-0.699776	23.7301	26.7035	-176.724
1319	9.14428e-05	6.31135	-10.3333	3.50081	24.6555	26.9615	161.284
1320	7.47427e-05	4.73085	-9.6653	4.09909	25.379	27.4648	157.018
1321	6.93462e-05	4.68105	-10.3034	4.30148	25.9788	28.2765	157.34
1322	7.14235e-05	4.35326	-10.3867	4.71043	27.495	29.7665	155.605
1323	7.69412e-05	4.58137	-9.66745	4.62485	26.9269	28.9811	154.434
1324	0.000241986	8.07178	-9.77549	2.20682	23.7405	25.769	167.279
1325	0.000197762	6.87941	-9.11903	3.08879	24.0933	25.9458	161.288
1326	9.37139e-05	6.7408	-7.85081	3.4543	24.1706	25.6473	156.251
1327	8.00483e-05	4.77082	-8.38115	4.32006	25.7016	27.3766	152.731
1328	7.70353e-05	4.58371	-8.35902	4.6519	26.7834	28.4406	150.904
1329	8.37217e-05	4.72211	-7.78089	4.0873	25.0554	26.5522	152.287
1330	0.000490064	8.74825	-9.74707	0.257439	23.3281	25.2839	178.487
1331	0.00024613	8.48643	-8.51705	1.70118	23.3677	24.9296	168.704
1332	9.6355e-05	4.53523	-7.6144	4.79293	27.3426	28.7849	147.811
1333	0.000106282	4.53983	-7.77242	5.04023	28.6617	30.1215	147.038
1334	0.00051761	9.19482	-8.45029	-0.711525	22.992	24.506	-175.187
1335	0.000101206	7.25365	-6.61264	3.44014	23.9672	25.0996	152.515
1336	8.44574e-05	4.77133	-6.50337	4.28975	25.313	26.4848	146.59
1337	7.2091e-05	5.00121	-5.93553	4.04615	24.6533	25.6785	145.718
1338	8.25738e-05	4.59849	-6.29983	4.77056	27.0134	28.1455	142.865
1339	6.6454e-05	4.6231	-5.78267	4.61448	26.1879	27.2129	141.411
1340	0.000118571	4.51734	-12.3728	4.81125	28.4961	31.4367	158.751
1341	0.000136823	4.49625	-13.163	4.31835	26.766	30.1385	161.837
1342	9.60026e-05	4.49698	-12.042	4.61195	27.4146	30.2959	159.044
1343	0.000167073	5.71226	-13.391	3.50454	25.4094	28.9351	165.334
1344	0.000125673	4.59998	-12.1436	4.09346	25.8983	28.8954	161.372
1345	8.71819e-05	4.4778	-10.7175	4.90973	28.5765	30.9126	155.387
1346	0.000203855	4.53943	-9.50171	5.08339	29.2599	31.1812	151.853
1347	0.000218925	4.50337	-9.13506	5.34132	30.6645	32.4391	149.685
1348	0.000211884	4.44653	-10.9496	5.35517	31.1405	33.441	153.938
1349	5.55497e-05	4.40014	-6.34616	5.29079	29.8019	30.926	140.182
1350	7.24357e-05	4.34975	-6.62392	5.13712	28.9854	30.1732	142.205
1351	9.05042e-05	4.50901	-7.14622	5.53375	31.3991	32.6741	142.247
1352	5.68723e-05	4.55665	-6.49687	5.45619	30.8122	31.9589	139.976
1353	5.44742e-05	4.52137	-7.09677	5.71486	32.5097	33.7624	141.156
1354	6.54686e-05	4.44691	-5.79954	4.96984	27.9627	28.987	139.405
1355	4.58075e-05	4.60127	-5.34713	5.31426	29.8064	30.745	135.177
1356	3.87602e-05	4.47632	-5.02121	4.99291	27.9756	28.8578	135.162
1357	5.17793e-05	4.57664	-5.49944	5.54793	31.1896	32.153	134.749
1358	3.57716e-05	4.4362	-5.00802	5.45401	30.5536	31.438	132.559
1359	2.12932e-05	4.52213	-4.96706	5.63705	31.6205	32.5008	131.385
1360	3.57912e-05	4.36215	-4.68407	5.24561	29.369	30.1993	131.763
1361	3.76511e-05	4.46073	-4.65673	5.127	28.6851	29.5094	132.248
1362	1.02684e-05	4.40805	-4.86998	5.68069	31.886	32.7521	130.606
1363	5.17109e-06	4.4545	-4.81541	5.69483	32.0177	32.8748	130.217
1364	3.59058e-06	4.44187	-4.78772	5.69935	32.092	32.9439	130.032
1365	0.000124413	4.70049	-11.0993	6.18912	36.6763	38.8156	150.855
1366	0.000180553	4.66266	-9.67071	6.19327	36.4113	38.1793	147.364
1367	0.000435406	4.55662	-11.009	5.6661	32.9866	35.2337	152.766
1368	0.000155971	4.58677	-9.14502	5.83336	33.6211	35.3276	147.467
1369	0.000156084	4.53261	-8.76255	5.96964	34.4111	36.0076	145.735
1370	0.000187211	4.61963	-8.91861	6.11254	35.3469	36.9636	145.574
1371	5.51997e-05	4.85884	-8.06596	6.28213	37.1293	38.5112	142.087
1372	7.04021e-05	4.57979	-6.87812	6.21417	35.6609	36.846	137.903
1373	5.36673e-05	4.70103	-7.07294	6.2896	36.6298	37.8329	138.355
1374	4.95207e-05	4.59871	-6.3447	6.24798	37.0814	38.1355	135.44
1375	4.75767e-05	5.31152	-6.37091	6.02892	37.8165	38.8204	136.58
1376	5.31107e-05	4.57062	-6.22396	5.77329	32.7478	33.8303	137.151
1377	6.26522e-05	4.47344	-6.47263	5.90521	33.6084	34.7317	137.625
1378	6.86099e-05	4.46637	-5.84803	6.1758	35.2725	36.2835	133.439
1379	2.34231e-05	5.24418	-5.61933	5.87086	38.0291	38.8877	133.746
1380	5.60333e-05	4.44967	-5.45813	5.93586	33.6563	34.6089	132.599
1381	7.29748e-05	4.52893	-5.28395	6.05003	34.3649	35.2913	131.133
1382	4.05452e-05	4.94577	-4.98638	6.09996	37.3352	38.1574	129.264
1383	5.43694e-05	4.6582	-5.30221	6.2708	36.7186	37.6257	130.216
1384	5.52332e-05	4.58782	-5.00037	6.27405	35.8787	36.7647	128.555
1385	3.40025e-05	4.35585	-5.15119	5.73208	32.3544	33.2596	131.945
1386	3.60902e-05	4.28089	-4.25732	5.85249	32.9894	33.7739	126.034
1387	2.69213e-06	4.28858	-3.86754	5.74126	32.1268	32.8641	123.966
1388	6.19972e-06	4.426	-3.54757	5.74753	32.0984	32.8013	121.684
1389	5.87189e-06	4.45109	-3.94485	5.70829	31.9038	32.6497	124.647
1390	1.26702e-05	4.59301	-4.04194	5.66465	31.6383	32.3946	125.509
1391	6.42983e-05	4.5549	-4.53105	4.64973	26.1969	26.9894	134.259
1392	4.96303e-05	4.49472	-3.84943	4.79096	26.7975	27.4932	128.781
1393	4.01859e-05	4.55226	-4.2327	4.90787	27.4282	28.1835	130.775
1394	3.31539e-05	4.29221	-3.5766	5.01249	27.9162	28.5873	125.509
1395	2.89965e-05	4.45572	-3.83455	5.11235	28.5202	29.2274	126.872
1396	4.39944e-05	4.37844	-2.95947	5.22963	29.0999	29.7138	119.506
1397	3.53212e-05	4.40896	-2.11858	5.23635	29.0298	29.5742	112.028
1398	4.53076e-05	4.28868	-2.63509	5.36284	29.8305	30.4231	116.168
1399	5.88958e-05	4.3996	-3.53752	5.36417	29.9348	30.6166	123.404
1400	2.0837e-05	4.6223	-1.70765	5.48292	30.4091	30.9465	107.299
1401	5.84768e-05	4.25011	-3.72896	5.48909	30.6253	31.336	124.19
1402	1.89608e-05	4.5683	-1.80975	5.58222	30.9951	31.5457	107.963
1403	4.63865e-05	4.34749	-2.92863	5.58706	31.1071	31.7403	117.663
1404	1.54629e-05	4.32423	-0.873456	5.62219	31.2158	31.7301	98.8308
1405	1.73611e-05	4.3564	-1.48725	5.64003	31.3329	31.8712	104.772
1406	1.01808e-05	4.76852	-1.78768	5.70362	31.6981	32.2568	107.403
1407	3.55908e-05	4.38381	-3.30076	5.66149	31.5696	32.2426	120.243
1408	1.2476e-05	4.88141	-2.48232	5.72024	31.8228	32.428	113.459
1409	4.07738e-06	3.81209	-1.76115	5.73919	31.9151	32.4748	107.059
1410	2.43046e-06	4.53442	-1.74616	5.7465	32.0244	32.5828	106.902
1411	5.33872e-06	4.30819	-2.43304	5.77465	32.131	32.7363	112.847
1412	6.71604e-06	4.11047	-2.82621	5.76263	32.086	32.7217	116.125
1413	1.66822e-05	4.58584	-0.561727	5.68755	31.5895	32.1024	95.6405
1414	3.14743e-06	4.60464	-3.49539	5.77258	32.2798	32.9776	121.196
1415	2.44326e-06	4.3376	-2.41354	5.78704	32.3593	32.9612	112.639
1416	2.23492e-06	3.64953	-2.40686	5.78484	32.2866	32.8889	112.59
1417	3.88153e-06	4.87773	-2.78224	5.79087	32.2963	32.9291	115.662
1418	2.32319e-06	3.85447	-2.78466	5.79519	32.4536	33.0844	115.665
1419	2.57259e-06	4.14182	-3.48167	5.77589	32.3948	33.0893	121.081
1420	1.69448e-06	3.86297	-3.82865	5.74866	32.2473	32.9787	123.664
1421	1.81243e-05	4.31946	-1.38498	5.76042	32.1241	32.6658	103.519
1422	2.61525e-06	4.26467	-1.69313	5.79126	32.3663	32.9239	106.297
1423	3.48104e-05	4.38524	-1.95852	5.86611	32.8564	33.4333	108.463
1424	1.50637e-05	4.43185	-0.787799	5.75488	32.0232	32.5458	97.7949
1425	1.7655e-05	4.15058	-3.18739	5.84024	32.8162	33.4839	118.624
1426	4.85662e-05	4.32748	-3.08167	5.90694	33.2119	33.8736	117.551
1427	5.43856e-05	4.565	-1.70766	5.95764	33.384	33.9544	105.994
1428	3.9572e-05	4.54257	-0.72385	5.90281	33.0417	33.5726	96.9912
1429	1.69648e-05	4.70129	-0.365895	5.80434	32.377	32.8952	93.6071
1430	2.49658e-05	4.4847	-4.19905	5.78064	32.5481	33.3231	125.995
1431	4.88038e-05	4.48817	-2.30359	6.09328	34.288	34.9013	110.709
1432	5.24491e-05	4.42161	-3.97742	6.03337	34.0937	34.8512	123.394
1433	6.49513e-05	4.49637	-3.45021	6.12818	34.6422	35.3488	119.38
1434	3.59257e-05	4.58855	-2.07474	6.1973	34.9532	35.5589	108.51
1435	7.22815e-05	4.65318	-0.449105	6.04227	33.9126	34.4496	94.2508
1436	3.45513e-05	4.46728	-0.771332	6.20342	34.9111	35.4663	97.0878
1437	5.42005e-05	4.70078	-1.43884	6.2297	35.1322	35.7093	103.005
1438	1.83807e-05	4.58319	-1.51945	6.33013	35.9251	36.5101	103.498
1439	5.78954e-05	4.38259	-3.90907	6.24309	35.5195	36.2753	122.052
1440	3.48431e-05	4.36054	-3.52628	6.2818	36.1686	36.879	119.308
1441	3.44937e-05	4.34131	-2.83857	6.2709	35.9564	36.6094	114.354
1442	3.88676e-05	4.80833	-4.30174	6.14192	37.1443	37.8937	125.007
1443	9.02516e-05	5.08917	-11.3404	-15.1229	38.3319	42.7392	-126.866
1444	4.63318e-05	5.33426	-10.6562	-15.0665	38.8975	43.0531	-125.271
1445	4.92539e-05	5.36479	-9.57472	-15.1436	38.3623	42.34	-122.304
1446	4.81797e-05	5.24387	-8.93282	-15.0456	38.586	42.368	-120.698
1447	0.000108047	5.60863	-9.38297	-14.538	39.5955	43.2111	-122.839
1448	0.000102254	5.60788	-10.52	-14.564	39.8078	43.6742	-125.842
1449	0.000198513	5.6099	-11.52	-14.2073	40.6076	44.5369	-129.037
1450	0.000212185	5.44339	-8.1106	-14.1213	39.9711	43.1611	-119.871
1451	0.000100623	5.60957	-11.8985	-13.6953	41.6246	45.4064	-130.984
1452	0.000214132	5.45429	-8.48496	-13.5628	41.3492	44.3362	-122.03
1453	0.00019408	5.47423	-10.6877	-13.4825	42.0996	45.4794	-128.404
1454	9.65384e-05	5.48496	-11.6168	-13.3414	42.9908	46.4882	-131.047
1455	0.000209505	5.5205	-7.17108	-13.4213	41.8173	44.4999	-118.116
1456	0.000190289	5.23582	-11.3572	-13.306	44.0669	47.4123	-130.482
1457	0.000359496	5.1443	-9.98661	-13.4494	45.2914	48.29	-126.595
1458	0.000180371	5.21997	-10.6772	-13.6125	46.9333	50.0204	-128.109
1459	0.000388	5.09722	-6.80551	-13.4096	43.8713	46.377	-116.908
1460	0.000399892	5.27692	-7.67793	-13.5534	45.5189	48.1105	-119.531
1461	8.31369e-05	5.22597	-12.475	-13.924	48.7917	52.2506	-131.858
1462	8.54611e-05	5.25833	-11.6545	-13.9382	48.7384	52.0147	-129.901
1463	0.000216308	5.24845	-10.2441	-13.9378	48.4875	51.4805	-126.315
1464	0.00034031	5.35982	-13.6436	-14.0553	49.5459	53.2775	-134.149
1465	0.00038201	5.3554	-8.82024	-14.2705	49.718	52.4721	-121.719
1466	0.000241714	5.46892	-9.40137	-14.6818	51.6436	54.5069	-122.633
1467	0.000451963	5.52108	-12.4922	-14.6274	51.897	55.3472	-130.498
1468	0.00032542	5.54055	-14.4902	-14.3479	50.9765	54.9038	-135.283
1469	4.22483e-05	4.70515	-10.9075	-15.1731	37.555	41.9473	-125.711
1470	0.000382209	5.25625	-6.01806	-13.9891	48.0322	50.3885	-113.277
1471	0.000369661	5.36024	-6.7119	-14.3438	49.7499	52.2096	-115.076
1472	0.000101617	5.43569	-7.01713	-14.518	39.197	42.3841	-115.796
1473	4.36751e-05	4.69674	-9.10544	-15.218	37.5944	41.5672	-120.893
1474	4.27654e-05	4.58677	-9.75394	-15.1911	37.3527	41.4866	-122.704
1475	5.08413e-05	5.47837	-7.17168	-15.0299	38.3074	41.7706	-115.509
1476	4.81877e-05	5.24224	-7.815	-15.1408	38.072	41.7108	-117.301
1477	0.000212609	5.53728	-8.66584	-15.0095	53.0805	55.8383	-120
1478	4.19767e-05	4.46189	-7.34135	-15.2331	37.3149	40.9676	-115.731
1479	4.43036e-05	4.74876	-7.98989	-15.2123	37.0609	40.8505	-117.71
1480	8.37181e-05	4.63105	-11.6605	-15.0803	36.6313	41.2944	-127.712
1481	0.000241649	5.67993	-10.2897	-15.2208	54.5961	57.6045	-124.06
1482	0.000603314	5.73792	-12.9342	-14.9722	53.8036	57.3262	-130.823
1483	8.20444e-05	4.43734	-11.2025	-15.0275	35.8462	40.4508	-126.703
1484	8.43993e-05	4.52936	-9.92346	-15.1076	36.3289	40.5771	-123.299
1485	0.000479132	5.65956	-15.6291	-14.9919	54.3129	58.4715	-136.192
1486	8.78901e-05	4.84777	-9.74495	4.76547	42.8718	44.2229	153.94
1487	7.91371e-05	4.76182	-7.6583	4.73838	42.0033	42.9579	148.254
1488	8.69244e-05	4.80413	-8.75399	4.74504	41.9022	43.069	151.54
1489	0.000160555	4.52686	-7.80039	4.94549	43.7383	44.7029	147.625
1490	0.000167204	4.69324	-9.17287	4.98021	44.3393	45.5513	151.501
1491	0.000353466	5.0132	-10.2761	5.32651	46.0583	47.4904	152.601
1492	9.00561e-05	5.15623	-9.94669	4.96814	40.7535	42.243	153.459
1493	8.3812e-05	5.15923	-8.83192	4.8625	40.8784	42.1034	151.165
1494	6.60334e-05	5.49656	-11.467	5.4829	40.0039	41.9746	154.445
1495	5.77873e-05	5.24174	-11.2829	5.27067	40.3025	42.1827	154.961
1496	2.03865e-05	5.13517	-9.79166	5.70196	39.1303	40.7378	149.787
1497	2.69784e-05	5.36816	-10.3173	5.93288	38.9267	40.7054	150.099
1498	3.21062e-05	5.67435	-10.4636	6.13015	38.5577	40.4198	149.636
1499	3.68448e-05	5.3051	-9.8424	5.17982	40.0215	41.5382	152.243
1500	3.22871e-05	5.36082	-9.75199	6.2076	38.1542	39.867	147.521
1501	6.11434e-05	4.79979	-10.6029	6.28437	37.6269	39.5942	149.345
1502	3.10817e-05	5.21958	-8.84335	5.37224	39.437	40.7719	148.722
1503	4.91497e-05	5.44463	-9.07868	5.68378	38.9863	40.4309	147.951
1504	4.15162e-05	5.43099	-8.89273	5.99215	38.3793	39.8492	146.027
1505	6.10423e-05	5.20679	-8.14431	6.07382	38.0107	39.3451	143.285
1506	7.81311e-05	5.01556	-7.77374	5.01487	40.0494	41.104	147.174
1507	5.45979e-05	5.01226	-7.88946	5.31293	39.3401	40.4736	146.043
1508	6.981e-05	5.10729	-7.1775	5.86223	38.2464	39.3532	140.76
1509	4.37888e-05	5.20052	-6.96684	5.49985	38.852	39.853	141.711
1510	7.28878e-05	4.78218	-6.71415	4.77243	41.0621	41.8802	144.595
1511	6.35617e-05	4.99879	-6.75166	4.93147	40.1319	40.9936	143.855
1512	3.36355e-05	5.01759	-5.88198	5.02673	39.6178	40.3662	139.483
1513	4.09351e-05	5.07824	-5.98143	5.29706	39.0471	39.8562	138.472
1514	4.01131e-05	5.17916	-5.44052	5.50138	38.6542	39.4209	134.681
1515	3.15951e-05	4.7174	-5.27948	4.87325	40.2219	40.8585	137.291
1516	5.77567e-05	4.67812	-5.76764	4.76368	41.1047	41.7798	140.446
1517	2.28174e-05	5.07412	-4.91068	5.41179	38.7184	39.402	132.221
1518	3.50202e-05	4.76214	-4.71386	4.84925	40.3352	40.8982	134.189
1519	2.22295e-05	4.95515	-4.53199	5.16688	39.0993	39.6987	131.255
1520	0.000230983	5.52277	-15.7858	6.78574	51.962	54.7292	156.739
1521	0.000112508	5.28085	-14.4329	6.841	52.0055	54.4029	154.64
1522	0.000111368	5.50841	-15.3283	7.18273	53.3131	55.936	154.893
1523	0.000400157	5.27402	-13.739	6.35922	50.2805	52.5103	155.163
1524	0.000392747	5.62559	-16.6294	7.38258	54.4993	57.4561	156.061
1525	0.000371563	5.77021	-18.6079	7.4722	55.0352	58.5744	158.122
1526	0.000416103	5.33488	-11.459	6.46713	50.3193	52.0112	150.561
1527	0.000118727	5.5507	-12.6129	7.30596	53.4612	55.4126	149.919
1528	0.000415698	5.49084	-10.9873	7.09558	52.4845	54.0896	147.146
1529	0.000127753	5.57101	-13.2526	7.50684	54.5047	56.5928	150.471
1530	0.000149236	5.83575	-11.89	7.5748	54.6093	56.3997	147.5
1531	0.000379855	5.17608	-9.75864	5.92023	48.2319	49.5641	148.756
1532	0.000153156	5.81395	-12.4201	7.74345	55.785	57.673	148.058
1533	0.000222581	5.51319	-9.36453	7.27308	52.9007	54.2132	142.165
1534	6.82049e-05	5.80549	-10.265	7.78257	55.4261	56.9033	142.832
1535	0.000108469	5.72395	-9.36505	7.69123	54.6941	56.0206	140.605
1536	0.000351652	5.12276	-7.62998	6.0278	48.3052	49.2742	141.691
1537	0.000221466	5.47268	-7.93771	7.17313	52.2468	53.331	137.897
1538	0.000389189	5.29089	-6.99449	6.69193	50.4765	51.3963	136.266
1539	0.000183028	5.2291	-5.45251	6.86244	50.8828	51.6322	128.469
1540	0.00030251	4.65047	-6.35659	5.05	44.1724	44.9122	141.535
1541	0.000330647	4.77611	-6.01454	5.51461	46.272	46.986	137.483
1542	0.000133617	4.42579	-5.26799	4.83414	42.4799	43.0774	137.459
1543	3.57138e-05	4.74725	-4.39675	4.96215	39.7191	40.2686	131.543
1544	2.03431e-05	4.68515	-3.80897	4.9073	39.8738	40.3548	127.818
1545	0.000193874	4.42633	-3.78976	4.84859	42.1872	42.6337	128.012
1546	5.76937e-05	5.08865	-3.03922	-15.2066	37.243	40.3425	-101.302
1547	5.7976e-05	5.19974	-3.72845	-15.1052	37.7046	40.7886	-103.865
1548	0.000126181	5.54523	-2.9454	-14.6487	38.4914	41.2898	-101.369
1549	5.89973e-05	5.31465	-1.57802	-15.1714	37.3518	40.3462	-95.9381
1550	0.00012552	5.49784	-1.52195	-14.7104	38.2719	41.0299	-95.9069
1551	5.51278e-05	4.6792	-3.1195	-15.2274	36.2139	39.4088	-101.577
1552	5.45772e-05	4.71132	-3.82613	-15.2483	36.6935	39.9194	-104.086
1553	0.000112539	4.8305	-0.866276	-15.2038	36.5525	39.5979	-93.261
1554	5.58564e-05	4.709	-1.62085	-15.2181	35.9641	39.0849	-96.0795
1555	0.000106319	4.50163	-1.67496	-15.1307	34.9283	38.1016	-96.3169
1556	6.03892e-05	5.36066	-5.87438	-15.0433	38.0915	41.3736	-111.331
1557	6.19031e-05	5.41704	-5.20262	-15.1615	37.6349	40.9062	-108.94
1558	5.68098e-05	4.85857	-6.02626	-15.2403	37.0937	40.5527	-111.575
1559	5.61726e-05	4.7265	-5.33901	-15.2258	36.6139	40.0114	-109.323
1560	0.000127743	5.62874	-5.71983	-14.5314	38.9811	41.9929	-111.486
1561	0.00023718	5.4886	-4.26502	-14.193	39.3112	42.0119	-106.726
1562	0.000239437	5.49837	-3.46693	-13.6599	40.4524	42.837	-104.241
1563	0.000240599	5.50539	-0.132479	-14.3843	38.7089	41.2953	-90.5277
1564	0.000112344	4.4966	-0.923213	-15.0591	34.1081	37.296	-93.5082
1565	0.000246486	5.59757	0.509546	-13.8094	39.9317	42.2552	-87.8868
1566	0.00022579	5.57375	-0.791363	-13.5658	40.7611	42.9665	-93.3386
1567	0.000226478	5.49193	-4.70134	-13.4602	41.3645	43.7528	-109.253
1568	4.07822e-05	4.67994	-3.21284	4.8033	40.5232	40.9332	123.778
1569	3.82244e-05	4.54963	-3.72378	4.75413	40.9253	41.3684	128.071
1570	8.45659e-05	4.80534	-1.56718	4.98417	39.866	40.2069	107.455
1571	8.50435e-05	4.76595	-0.345039	4.84601	41.0878	41.374	94.0726
1572	0.000388277	5.24722	-2.77446	-13.9477	47.4304	49.5165	-101.25
1573	0.000332847	5.25599	-3.68037	-14.2499	48.9768	51.1403	-104.482
1574	0.000321317	5.26439	-0.609213	-14.2133	48.5795	50.6198	-92.4543
1575	0.000373702	5.17769	0.409295	-13.9199	47.0782	49.0947	-88.3158
1576	0.00015767	5.20757	1.89555	-14.1887	48.4137	50.4856	-82.3906
1577	0.000373247	5.2646	-0.713334	-13.5519	44.3216	46.3526	-93.0131
1578	0.000168174	5.17193	2.46048	-13.896	46.9666	49.0409	-79.959
1579	0.000388001	5.31579	-4.23973	-13.5432	44.8382	47.0304	-107.383
1580	0.000432383	5.18196	-3.19711	-13.4409	43.2307	45.3847	-103.38
1581	0.000347964	5.6453	-5.13033	-14.8973	52.1987	54.5248	-109.003
1582	0.00017093	5.30582	2.14557	-13.5524	44.0735	46.16	-81.0038
1583	0.000430295	5.19549	0.458008	-13.4772	42.7641	44.8398	-88.0536
1584	0.00021855	5.81507	-5.44714	-15.1866	53.7954	56.1627	-109.732
1585	0.000308741	5.66913	-7.05178	-15.1668	53.8407	56.3789	-114.936
1586	0.000148847	4.4868	-2.46172	4.88687	42.646	42.9957	116.736
1587	0.00027614	4.50338	-2.39074	5.19256	44.4306	44.7968	114.722
1588	0.000151394	4.6093	-0.836609	5.18713	44.2384	44.5493	99.1621
1589	0.000154042	4.67985	0.0147514	5.33952	45.059	45.3743	89.8417
1590	8.1626e-05	4.46844	0.902472	4.89404	42.3113	42.603	79.5519
1591	8.63509e-05	4.67192	-0.00417343	4.89335	42.394	42.6755	90.0489
1592	8.32739e-05	4.5593	1.74497	4.96042	43.1073	43.4268	70.6192
1593	8.4879e-05	4.46965	1.68969	5.11212	44.0107	44.3388	71.71
1594	8.34059e-05	4.57729	-1.24845	4.8341	41.1476	41.4494	104.481
1595	8.11311e-05	4.43527	2.70907	4.88449	42.0978	42.4667	60.9861
1596	8.27622e-05	4.65009	2.34906	4.88038	40.8141	41.1719	64.2972
1597	8.34829e-05	4.63817	1.45201	4.87284	40.9218	41.2365	73.407
1598	4.0431e-05	4.75893	-4.40486	5.82323	37.9024	38.5993	127.105
1599	4.31221e-05	5.12686	-3.72139	5.89447	37.7229	38.3616	122.266
1600	4.22385e-05	4.90167	-3.83327	5.49191	38.4795	39.058	124.914
1601	4.30482e-05	5.04187	-3.14522	5.57756	38.2939	38.8255	119.419
1602	4.02669e-05	4.86914	-2.93056	6.20226	36.7526	37.3873	115.291
1603	4.08326e-05	4.86015	-2.35012	6.00694	37.3268	37.8801	111.367
1604	3.70509e-05	4.54851	-2.24734	6.22908	36.5422	37.1373	109.839
1605	4.38181e-05	5.14207	-1.76779	5.73055	37.8793	38.3511	107.144
1606	3.97435e-05	4.80529	-1.6649	6.08448	37.1188	37.651	105.303
1607	1.88609e-05	4.71086	-1.12939	6.30893	36.325	36.8861	100.149
1608	4.36802e-05	5.18818	-1.07758	5.8481	37.676	38.1424	100.44
1609	1.86385e-05	4.61258	-0.694308	6.31063	36.3093	36.8602	96.2785
1610	1.96288e-05	4.80256	-0.539612	6.20373	36.8999	37.4217	94.9712
1611	8.74249e-05	5.07334	-0.975949	5.39845	38.6296	39.0172	100.247
1612	1.89987e-05	4.61983	-0.100022	6.21195	36.8758	37.3955	90.9225
1613	1.82077e-05	4.59175	-0.416854	6.30555	35.6882	36.2433	93.7823
1614	1.85306e-05	4.66889	0.0164253	6.30355	35.6607	36.2136	89.8507
1615	1.87367e-05	4.63985	0.178561	6.31685	36.2578	36.8044	88.3808
1616	8.58205e-05	5.0558	-0.0855721	5.42224	38.5766	38.9559	90.9042
1617	4.04991e-05	4.9112	0.252383	5.8801	37.5989	38.0568	87.5423
1618	1.9021e-05	4.71542	0.614187	6.31841	36.2189	36.771	84.448
1619	3.96158e-05	4.9027	0.974131	6.13695	36.9647	37.4834	80.9806
1620	4.22437e-05	5.04206	0.89091	5.80354	37.7268	38.1809	81.2726
1621	1.81099e-05	4.47712	1.08403	6.32745	35.7563	36.328	80.2783
1622	3.63123e-05	4.54969	1.68188	6.27595	36.2935	36.8706	74.9979
1623	4.10244e-05	4.97329	1.60833	6.09873	37.0895	37.622	75.2265
1624	4.17749e-05	4.77788	-3.25616	5.19769	39.0684	39.5469	122.066
1625	4.31127e-05	4.98344	-2.56395	5.27315	38.8619	39.3017	115.93
1626	4.2682e-05	5.00771	1.44336	5.37182	38.6212	39.0197	74.9603
1627	4.2697e-05	4.973	2.08594	5.32283	38.7432	39.1627	68.6005
1628	4.29978e-05	5.13175	2.1677	5.71633	37.9736	38.4625	69.2327
1629	8.75289e-05	4.97014	0.226615	5.01986	39.7532	40.0695	87.4152
1630	8.21215e-05	4.78303	1.11702	5.046	39.67	40.0052	77.5179
1631	8.3188e-05	4.66798	-2.46497	4.97641	39.895	40.2797	116.351
1632	4.17669e-05	4.68753	2.65665	5.00455	39.6842	40.0867	62.0385
1633	0.000171737	4.51752	2.98612	5.40189	45.2101	45.6295	61.0665
1634	0.000305872	4.88507	0.0756559	5.77508	46.7511	47.1065	89.2494
1635	0.000320937	4.88761	2.13748	5.85454	47.0079	47.4193	69.943
1636	0.00030468	4.72927	-3.94171	5.61334	46.3974	46.9016	125.077
1637	0.000331738	4.96491	-3.44522	6.20079	48.4743	48.9905	119.057
1638	0.000311907	5.06106	-1.41177	6.28155	48.6159	49.0404	102.667
1639	0.000165247	5.22054	-1.21855	6.77636	50.2943	50.7634	100.194
1640	0.000323683	5.11484	2.64362	6.42547	49.0376	49.5274	67.6363
1641	0.00017709	5.0801	-4.30741	6.67959	50.1635	50.7892	122.816
1642	0.000167023	5.26566	-0.229146	6.98629	50.9755	51.4525	91.8786
1643	0.00029766	5.30471	1.27895	6.9385	50.7885	51.2762	79.5561
1644	9.58054e-05	5.373	-2.40788	7.1426	51.6044	52.1519	108.63
1645	9.45365e-05	5.15068	-3.4633	7.1266	51.6151	52.2198	115.918
1646	9.7764e-05	5.3442	-1.96157	7.43271	52.6935	53.2513	104.784
1647	9.68625e-05	5.43743	-0.901369	7.43371	52.6418	53.1717	96.9136
1648	9.77848e-05	5.2392	-4.07561	7.41075	52.7527	53.4264	118.809
1649	0.000106626	5.34804	-5.1499	7.38466	52.7391	53.502	124.891
1650	6.11045e-06	7.59285	-35.9305	-10.8719	53.5623	65.4073	-163.165
1651	4.381e-06	7.01192	-35.9316	-10.7638	53.5944	65.4164	-163.324
1652	4.91044e-06	7.49279	-35.9184	-10.9719	53.952	65.7368	-163.014
1653	2.34613e-05	6.96059	-35.9112	-11.1685	53.6587	65.5257	-162.724
1654	3.98812e-06	7.7418	-35.9301	-10.6625	53.631	65.4289	-163.471
1655	3.37864e-06	6.52168	-35.9276	-10.8473	53.927	65.7007	-163.2
1656	3.10228e-06	7.79192	-35.9246	-10.7258	53.9039	65.6601	-163.376
1657	1.72055e-05	6.42771	-35.8272	-11.5321	54.2317	66.0125	-162.158
1658	2.3975e-06	6.70916	-35.9093	-10.7997	54.305	65.9935	-163.261
1659	2.64432e-06	6.52062	-35.8765	-11.0969	54.477	66.1666	-162.813
1660	2.58584e-06	6.70533	-35.9114	-10.8951	54.3613	66.0566	-163.123
1661	2.65331e-06	6.89556	-35.8983	-10.9939	54.4197	66.114	-162.973
1662	7.3239e-06	6.61699	-35.8908	-10.5866	54.434	66.0551	-163.566
1663	1.92306e-06	6.44106	-35.859	-10.6138	54.7624	66.3132	-163.512
1664	3.50461e-06	6.12348	-35.8666	-10.4766	54.6745	66.223	-163.717
1665	1.89936e-06	6.87595	-35.8398	-10.5787	54.9196	66.4271	-163.555
1666	2.99577e-05	6.25918	-35.7863	-11.1889	54.987	66.5539	-162.638
1667	2.12151e-05	6.32325	-35.7271	-11.5634	55.0651	66.6506	-162.065
1668	2.10828e-05	6.13573	-35.6072	-11.8871	55.3066	66.8431	-161.539
1669	7.65635e-06	6.24409	-35.7853	-10.9606	55.1165	66.6225	-162.971
1670	2.16306e-05	6.14367	-35.6494	-11.1777	55.7906	67.1447	-162.591
1671	9.75352e-06	7.13088	-35.7174	-10.8902	55.5145	66.9043	-163.044
1672	5.16661e-05	5.87681	-35.2041	-12.5554	55.9073	67.2502	-160.372
1673	1.83551e-05	6.47765	-35.4454	-11.649	56.4104	67.6329	-161.807
1674	3.82048e-05	6.28348	-35.4524	-11.9697	55.93	67.2928	-161.344
1675	7.66221e-07	4.56369	-36.0767	-10.1126	53.2552	65.1145	-164.341
1676	3.18273e-07	3.6963	-36.0738	-10.1102	53.3986	65.2299	-164.344
1677	1.27587e-06	6.30568	-35.9504	-10.4458	53.2995	65.1335	-163.798
1678	1.42826e-06	6.73931	-35.9851	-10.3382	53.1833	65.0406	-163.971
1679	1.15247e-06	5.50345	-35.9524	-10.3951	53.3688	65.1833	-163.874
1680	1.15649e-07	2.88539	-36.041	-10.0514	54.035	65.725	-164.417
1681	1.46354e-07	8.29677	-36.0168	-10.0699	54.0681	65.7418	-164.38
1682	3.00149e-06	5.46031	-35.9988	-10.173	53.4744	65.2603	-164.22
1683	2.63687e-06	4.42137	-36.0323	-10.1122	53.6219	65.3903	-164.324
1684	2.13584e-07	6.74197	-36.0446	-10.0729	53.94	65.6521	-164.387
1685	2.39332e-07	8.12121	-36.0403	-10.0699	53.987	65.6879	-164.389
1686	3.05075e-07	4.5231	-36.0492	-10.076	53.8681	65.5961	-164.384
1687	2.35364e-06	4.27984	-36.2788	-9.90782	53.819	65.6567	-164.725
1688	1.14221e-06	4.46258	-36.2406	-9.89397	53.9394	65.7322	-164.73
1689	3.31056e-06	4.65355	-36.4349	-9.73188	53.9942	65.8603	-165.045
1690	7.35816e-06	6.32226	-35.9492	-10.2701	53.6738	65.4117	-164.056
1691	2.09293e-06	5.07962	-35.9608	-10.1557	53.8955	65.5823	-164.23
1692	1.15302e-06	4.7326	-36.2135	-9.87981	54.0019	65.7665	-164.74
1693	2.02286e-06	5.86297	-36.3768	-9.70863	54.082	65.8968	-165.057
1694	2.45415e-06	5.94679	-35.9267	-10.5657	53.6741	65.4467	-163.612
1695	2.20236e-06	4.52872	-36.1772	-9.85384	54.082	65.8084	-164.764
1696	1.42321e-06	4.21544	-36.3263	-9.68216	54.1299	65.9044	-165.076
1697	6.46464e-06	6.50438	-35.9105	-10.2737	54.1342	65.7695	-164.035
1698	1.52344e-05	6.53637	-35.909	-10.4881	54.069	65.7489	-163.718
1699	7.84937e-07	3.78761	-35.9927	-9.91696	54.2748	65.8754	-164.596
1700	3.54551e-06	5.86578	-35.9441	-9.69988	54.6847	66.155	-164.898
1701	6.33046e-05	5.64764	-34.5017	-13.3145	56.6098	67.6188	-158.898
1702	4.7785e-05	6.00257	-34.936	-12.6726	56.6566	67.7576	-160.062
1703	6.037e-05	5.84002	-34.1726	-13.3416	57.3895	68.1125	-158.673
1704	1.68836e-05	6.03922	-35.3343	-11.5679	56.8833	67.9562	-161.872
1705	4.13318e-05	5.73083	-34.942	-12.1083	57.4212	68.2989	-160.888
1706	2.87031e-05	5.86573	-35.1406	-11.6245	57.3844	68.2859	-161.696
1707	3.85419e-05	6.07428	-34.6692	-12.024	58.1469	68.7575	-160.872
1708	5.55502e-05	5.52875	-34.3341	-12.6154	58.162	68.7081	-159.825
1709	2.48976e-05	6.50495	-35.529	-11.0757	56.339	67.5208	-162.686
1710	3.687e-05	6.27691	-35.5115	-10.8431	56.5055	67.6129	-163.02
1711	3.9763e-05	6.4652	-35.582	-10.4129	56.2891	67.4016	-163.688
1712	1.29542e-05	7.13109	-35.6963	-10.5775	55.6785	66.9792	-163.495
1713	1.4863e-05	6.74288	-35.7331	-10.277	55.4423	66.7557	-163.955
1714	4.32278e-05	6.32625	-35.647	-9.98362	56.0736	67.191	-164.354
1715	1.63e-05	6.49025	-35.7927	-9.98444	55.2097	66.5501	-164.413
1716	6.82439e-06	5.59432	-35.8416	-9.82628	55.0537	66.4235	-164.669
1717	2.42512e-05	6.45273	-35.7122	-9.65143	55.9074	67.0384	-164.877
1718	3.37223e-06	4.96584	-35.8784	-9.7571	54.9774	66.37	-164.786
1719	1.94897e-05	5.91991	-35.854	-9.52156	55.3542	66.6352	-165.128
1720	1.40504e-05	7.16502	-35.7538	-9.49166	55.8351	66.9775	-165.132
1721	6.41366e-06	6.10317	-35.7425	-9.15727	56.2028	67.232	-165.63
1722	2.09358e-05	6.16955	-35.4017	-9.12027	57.3794	68.0357	-165.553
1723	1.02652e-05	6.12414	-35.4388	-8.87575	57.3451	67.9937	-165.939
1724	4.43262e-05	6.31234	-35.2972	-9.77734	57.5857	68.2466	-164.517
1725	9.88989e-06	5.8869	-35.4256	-8.97461	57.3542	68.0075	-165.784
1726	8.76786e-05	6.39614	-35.4546	-8.39401	57.4312	68.0135	-166.68
1727	4.36858e-05	5.62003	-34.057	-12.4562	58.8601	69.1342	-159.91
1728	5.94596e-05	5.69284	-34.8701	-10.855	58.3793	68.8614	-162.709
1729	6.06958e-05	5.8497	-34.5818	-11.0565	58.9003	69.1909	-162.27
1730	5.18013e-05	5.89855	-35.0462	-10.5657	58.0448	68.6226	-163.223
1731	4.45318e-05	5.44809	-33.6551	-12.7408	59.2338	69.3083	-159.265
1732	6.35298e-05	5.76084	-33.3434	-13.3016	58.9724	69.0396	-158.252
1733	4.30473e-05	6.24168	-35.3511	-9.4051	57.4556	68.1124	-165.102
1734	0.00013468	6.04655	-34.9463	-9.66449	58.5144	68.8373	-164.541
1735	6.00864e-05	5.70735	-33.9815	-11.4422	59.7026	69.6424	-161.391
1736	8.32784e-05	5.56039	-34.1712	-10.634	59.7579	69.6545	-162.714
1737	3.75098e-05	5.33726	-33.3976	-12.1447	60.1577	69.8702	-160.017
1738	6.88057e-05	5.69756	-33.5462	-11.3385	60.3895	70.0057	-161.325
1739	9.90179e-05	5.738	-32.5739	-13.3954	59.8137	69.413	-157.646
1740	4.64051e-05	5.51278	-33.1934	-10.6902	61.1112	70.361	-162.149
1741	8.33692e-05	5.83626	-32.6614	-12.1937	60.9284	70.1978	-159.528
1742	8.25708e-05	5.77527	-32.5231	-11.3836	61.4903	70.4868	-160.709
1743	9.35337e-05	5.60719	-32.1494	-12.8836	60.8457	70.0127	-158.162
1744	9.36547e-05	5.68637	-33.7541	-9.38902	60.6925	70.079	-164.456
1745	2.35639e-05	5.77261	-33.2572	-8.84123	61.4476	70.4274	-165.113
1746	7.45525e-05	5.96453	-32.2197	-10.048	62.2171	70.7817	-162.68
1747	8.50756e-05	5.86922	-31.9829	-11.1632	62.0502	70.6948	-160.759
1748	2.02105e-05	5.60761	-33.0968	-8.84565	61.6177	70.5009	-165.037
1749	3.26532e-05	5.87254	-32.6177	-9.13158	62.0749	70.7148	-164.36
1750	8.14512e-05	5.76001	-33.0512	-9.55333	61.5289	70.4944	-163.878
1751	7.37187e-05	6.31974	-31.6886	-9.74295	62.6975	70.9229	-162.909
1752	8.99948e-05	6.18414	-31.0451	-11.528	62.5851	70.8067	-159.628
1753	8.84089e-06	5.43528	-36.565	-9.69719	53.2757	65.3402	-165.147
1754	6.61947e-06	4.78134	-36.3446	-9.87727	53.0889	65.0917	-164.796
1755	9.46935e-06	5.06166	-36.5732	-9.67851	52.9256	65.0568	-165.177
1756	1.05539e-05	6.40662	-36.858	-9.30073	53.7787	65.8571	-165.838
1757	4.07947e-06	5.40517	-36.9295	-9.04877	54.0017	66.0443	-166.232
1758	4.03889e-06	5.19809	-36.7366	-9.30429	54.1149	66.0649	-165.788
1759	5.21045e-06	6.44471	-36.7891	-9.31422	54.0073	66.0074	-165.792
1760	1.07507e-05	6.7468	-37.0072	-9.01819	53.722	65.8553	-166.305
1761	1.12467e-05	6.75038	-36.92	-9.24619	53.43	65.5999	-165.94
1762	1.75822e-06	4.7356	-36.6329	-9.27365	54.2071	66.0786	-165.794
1763	3.00483e-06	4.29451	-36.7984	-9.03139	54.1853	66.1191	-166.211
1764	1.52137e-06	4.34336	-36.7013	-9.00396	54.2344	66.1017	-166.216
1765	1.88505e-06	5.13569	-36.558	-9.24129	54.2373	66.0573	-165.814
1766	1.28561e-06	3.73681	-36.6221	-8.97435	54.2504	66.0668	-166.231
1767	1.06631e-05	6.97129	-36.9119	-9.25189	52.9205	65.1818	-165.929
1768	2.68401e-06	3.70506	-36.5383	-8.94626	54.2499	66.0162	-166.242
1769	1.33373e-05	7.08646	-37.046	-8.96155	53.132	65.389	-166.401
1770	1.1578e-05	7.18554	-37.0583	-8.937	53.3891	65.6017	-166.441
1771	1.26863e-06	3.81961	-36.78	-8.47319	54.2386	66.0786	-167.027
1772	1.25276e-06	3.81237	-36.726	-8.45715	54.2453	66.052	-167.032
1773	2.97562e-06	4.34297	-36.6422	-8.42906	54.2448	66.0015	-167.045
1774	6.39561e-06	4.00821	-36.5255	-8.11782	54.2306	65.8861	-167.47
1775	5.01318e-06	4.02858	-36.3553	-8.30231	54.2717	65.8487	-167.136
1776	5.54368e-06	3.89293	-36.2226	-7.97496	54.3638	65.8111	-167.584
1777	5.71581e-06	3.65217	-36.6241	-7.61876	54.2173	65.8703	-168.249
1778	5.74903e-06	4.4403	-36.1378	-8.16191	54.5195	65.9161	-167.273
1779	6.21599e-06	3.90479	-36.5085	-7.32839	54.2175	65.7732	-168.65
1780	1.02617e-05	7.06287	-37.0397	-8.21826	54.1126	66.0882	-167.49
1781	8.1423e-06	4.40033	-36.8742	-7.9223	54.2145	66.0431	-167.875
1782	3.57361e-06	4.0226	-36.8623	-7.38759	54.2061	65.9675	-168.667
1783	6.35698e-06	4.49404	-36.9611	-8.21081	54.1885	66.1055	-167.475
1784	5.95682e-06	4.80244	-36.3237	-9.90074	53.3991	65.3368	-164.753
1785	8.02574e-06	5.10771	-36.5295	-9.73228	53.61	65.5984	-165.082
1786	9.07269e-07	5.09534	-36.0821	-10.1143	53.0617	64.9597	-164.341
1787	3.82029e-06	4.96472	-36.4903	-9.74363	53.8385	65.7652	-165.05
1788	2.7545e-06	4.80203	-36.3022	-9.90974	53.6643	65.5432	-164.731
1789	3.67093e-06	2.57393	-36.3252	-9.38488	54.1888	65.9092	-165.514
1790	1.03216e-05	4.01082	-36.2588	-9.05217	54.2248	65.8557	-165.982
1791	6.26681e-06	4.0026	-36.2814	-7.26704	54.3388	65.7409	-168.674
1792	5.43593e-06	4.12335	-36.1933	-7.47427	54.4379	65.7975	-168.332
1793	1.14889e-05	4.82164	-36.0742	-8.82375	54.5603	66.0003	-166.255
1794	1.49813e-05	3.56404	-36.0625	-9.38666	54.3577	65.9043	-165.41
1795	1.67831e-05	6.26075	-36.0604	-8.02485	54.8726	66.1495	-167.454
1796	2.69322e-05	6.25233	-35.9681	-9.12462	54.877	66.2454	-165.765
1797	3.24157e-05	6.86041	-35.9878	-8.59336	55.1312	66.3959	-166.57
1798	4.22325e-05	6.92732	-36.0457	-7.49253	55.15	66.3095	-168.258
1799	2.01991e-05	6.22878	-36.0938	-7.1289	54.871	66.0636	-168.827
1800	5.99427e-05	6.80259	-35.8523	-8.80432	55.7874	66.8965	-166.203
1801	6.86449e-05	6.90088	-35.9079	-7.49432	55.9464	66.8995	-168.211
1802	6.54503e-05	6.93397	-35.7871	-8.23759	56.3253	67.2392	-167.037
1803	7.64126e-05	6.87431	-35.7873	-6.94825	56.5945	67.3197	-169.012
1804	5.91667e-05	6.46754	-35.4875	-6.86869	57.6577	68.0511	-169.046
1805	0.000122641	6.29629	-35.2757	-7.57117	58.1154	68.404	-167.886
1806	0.000105738	5.97782	-34.6351	-8.38052	59.4531	69.3145	-166.398
1807	8.32332e-05	5.92538	-34.8709	-7.28684	59.1234	69.0265	-168.197
1808	8.00386e-05	6.0636	-34.7727	-6.06177	59.435	69.126	-170.111
1809	0.000193992	5.78431	-34.0296	-8.23832	60.4391	69.8482	-166.391
1810	0.000125357	5.79684	-33.8661	-6.80183	60.828	69.9516	-168.644
1811	7.75797e-05	6.04608	-34.3734	-5.71895	60.1536	69.5175	-170.554
1812	3.35483e-05	5.8736	-32.2959	-8.30346	62.4976	70.8373	-165.581
1813	4.45957e-05	6.04662	-32.122	-7.4589	62.7311	70.8706	-166.927
1814	1.69703e-05	6.34227	-32.148	-6.91475	62.7424	70.8373	-167.861
1815	1.90246e-05	5.78709	-32.5141	-7.46959	62.3818	70.7421	-167.062
1816	2.30662e-05	6.05172	-32.6746	-7.46517	62.2117	70.6658	-167.13
1817	2.67042e-05	6.41972	-32.3533	-6.68631	62.5269	70.7182	-168.323
1818	0.000211653	5.97511	-33.028	-6.4622	61.8154	70.3829	-168.929
1819	6.32698e-05	6.28847	-31.802	-8.71361	62.8089	70.9384	-164.677
1820	6.68726e-06	6.32466	-31.71	-6.27799	63.1337	70.9282	-168.801
1821	6.77823e-06	6.13272	-31.7549	-6.05397	63.0883	70.8884	-169.206
1822	2.37e-05	6.46026	-31.684	-6.82214	63.1224	70.9567	-167.849
1823	5.6452e-05	6.27718	-31.302	-8.32251	63.2252	71.0387	-165.111
1824	2.77993e-05	6.293	-31.352	-6.67679	63.343	70.992	-167.978
1825	6.79999e-05	6.50761	-31.1806	-7.21965	63.4148	71.0337	-166.963
1826	7.75283e-05	6.5835	-30.876	-9.95476	63.1672	71.0107	-162.13
1827	7.74413e-05	6.63079	-30.6645	-8.94447	63.488	71.0707	-163.739
1828	9.97138e-05	6.60287	-30.4693	-10.6246	63.2217	70.9806	-160.776
1829	6.92747e-05	6.77952	-30.196	-8.4682	63.799	71.0902	-164.334
1830	0.000115684	7.27284	-35.8888	-6.04913	56.2894	67.0305	-170.433
1831	0.00015418	7.21177	-35.6545	-5.27473	57.2238	67.6286	-171.585
1832	9.79372e-05	6.63828	-35.364	-5.78288	58.1244	68.2825	-170.713
1833	9.43e-05	6.45741	-35.0539	-5.26029	58.8936	68.738	-171.466
1834	0.000111964	6.5498	-34.9413	-3.92012	59.1272	68.7916	-173.599
1835	9.0149e-05	6.16556	-34.2259	-4.5494	60.4015	69.5733	-172.428
1836	8.48884e-05	6.02368	-33.7271	-4.34215	61.1086	69.933	-172.664
1837	6.87523e-05	6.16486	-33.4822	-3.38142	61.3941	70.0124	-174.233
1838	5.19756e-05	6.20011	-32.9598	-3.47201	61.9931	70.2962	-173.987
1839	0.000113511	5.79632	-33.0364	-5.17207	61.8481	70.3089	-171.102
1840	7.98636e-05	6.04709	-32.55	-4.54258	62.3889	70.5161	-172.055
1841	6.40983e-05	6.41592	-32.6122	-2.74132	62.2908	70.3648	-175.195
1842	4.47296e-05	6.14067	-32.089	-2.89783	62.7659	70.5525	-174.84
1843	8.65846e-05	6.2929	-31.893	-4.70405	62.939	70.715	-171.61
1844	6.35684e-05	6.23118	-31.7797	-3.78999	63.0182	70.6796	-173.199
1845	3.64461e-05	6.09048	-31.5253	-5.57801	63.2359	70.8783	-169.966
1846	3.00112e-05	6.63767	-31.1484	-5.65668	63.502	70.9558	-169.707
1847	3.38479e-05	6.7491	-30.853	-5.26379	63.6768	70.9531	-170.318
1848	3.27794e-05	6.53692	-30.6152	-4.58507	63.7635	70.8808	-171.482
1849	7.91426e-05	6.67711	-30.9967	-3.92928	63.5115	70.781	-172.775
1850	2.95026e-05	6.88387	-30.4274	-5.58304	63.9082	71.0018	-169.603
1851	3.29683e-05	6.65354	-30.2199	-6.12094	63.9968	71.0373	-168.55
1852	6.61004e-05	6.66675	-30.5242	-6.84084	63.8158	71.0702	-167.368
1853	5.13823e-05	6.90595	-30.177	-7.46744	63.9371	71.0941	-166.101
1854	2.12003e-05	6.68068	-29.6916	-6.97737	64.1815	71.0601	-166.776
1855	1.71106e-05	6.90159	-29.7403	-6.22967	64.2033	71.0307	-168.169
1856	0.000128369	7.30471	-32.6202	-14.8826	53.0605	64.0389	-155.476
1857	0.000121067	7.06305	-33.3614	-14.6902	52.5261	63.9357	-156.234
1858	5.58356e-05	6.08462	-34.1949	-14.3598	52.9871	64.6772	-157.22
1859	5.3023e-05	6.22009	-35.1011	-13.3857	53.3753	65.2701	-159.126
1860	5.51608e-05	6.16934	-34.2736	-14.2343	53.9417	65.4751	-157.446
1861	5.28205e-05	5.85789	-34.7416	-13.7605	54.1112	65.7598	-158.392
1862	5.79422e-05	6.2361	-33.7939	-14.4892	54.6912	65.9021	-156.793
1863	0.000117744	7.05499	-32.974	-14.8072	54.271	65.2065	-155.817
1864	0.000126243	7.17961	-31.0928	-15.1155	54.1776	64.2686	-154.074
1865	0.000122525	7.31032	-32.2053	-14.9692	54.8254	65.3229	-155.071
1866	5.60778e-05	6.27494	-35.4721	-12.5317	54.372	66.1183	-160.543
1867	5.21775e-05	5.82054	-34.7946	-13.5227	54.9891	66.463	-158.762
1868	4.85789e-05	5.89651	-35.179	-12.9337	55.0886	66.6303	-159.814
1869	2.14357e-05	6.40025	-35.652	-12.0709	54.5673	66.29	-161.295
1870	0.000126176	7.29227	-30.3215	-15.1693	54.7434	64.392	-153.422
1871	5.48345e-05	5.70656	-34.3854	-13.7863	55.761	66.9455	-158.152
1872	6.03056e-05	6.2624	-33.8528	-14.279	55.6326	66.67	-157.13
1873	0.000111403	6.91439	-32.5057	-14.8219	55.9998	66.425	-155.488
1874	6.24954e-05	6.167	-33.3333	-14.4497	56.3868	67.0773	-156.564
1875	0.000107748	6.84777	-31.7769	-14.9544	56.5815	66.5948	-154.798
1876	0.000119587	7.02	-30.7052	-15.1554	55.9729	65.616	-153.73
1877	0.000115672	7.08023	-29.9942	-15.1893	56.557	65.7956	-153.142
1878	7.1384e-05	5.88099	-33.5369	-13.984	57.2948	67.8452	-157.365
1879	6.42073e-05	5.89247	-33.1993	-13.9416	58.0198	68.2851	-157.221
1880	9.97315e-05	6.1399	-32.3226	-14.3811	58.3204	68.2117	-156.015
1881	0.000105812	5.97933	-31.9212	-14.0427	59.5035	68.9698	-156.255
1882	9.7209e-05	5.9942	-31.0515	-12.9622	61.6618	70.2452	-157.342
1883	0.000106258	5.98612	-30.4065	-13.565	61.4434	69.8846	-155.957
1884	0.000115241	6.0951	-30.8076	-14.3077	60.0113	68.9577	-155.089
1885	6.3764e-05	5.97574	-30.2934	-14.1504	60.7139	69.3117	-154.962
1886	0.000105198	6.20008	-30.5208	-12.2154	62.528	70.6434	-158.187
1887	6.40404e-05	6.50653	-30.0983	-14.7853	59.5349	68.3295	-153.838
1888	0.000113596	6.6657	-31.7116	-14.7879	57.8046	67.5698	-154.999
1889	0.000119763	6.62191	-30.601	-14.9271	58.5114	67.6965	-153.997
1890	9.48864e-05	6.10133	-29.2928	-13.4349	62.1549	70.0129	-155.362
1891	9.96602e-05	6.15637	-28.6396	-13.9234	61.8324	69.551	-154.073
1892	6.14821e-05	6.44691	-29.0878	-14.416	60.9769	69.0804	-153.637
1893	9.8106e-05	6.23235	-28.8634	-12.5918	63.0008	70.4326	-156.431
1894	9.02327e-05	6.17792	-29.4464	-11.9751	63.1556	70.7044	-157.87
1895	9.91689e-05	6.83359	-29.4467	-10.8803	63.587	70.914	-159.721
1896	6.4873e-05	6.81776	-28.9498	-14.8675	59.9966	68.2549	-152.817
1897	6.55043e-05	6.40023	-28.4534	-14.6554	60.736	68.653	-152.748
1898	0.000131937	7.02706	-29.9553	-15.1274	57.8724	66.8982	-153.206
1899	6.96513e-05	6.84689	-28.3138	-15.0269	59.6945	67.7563	-152.044
1900	0.000131377	6.93667	-28.8167	-15.145	58.5938	67.0299	-152.275
1901	9.63338e-05	6.09915	-27.5735	-13.6408	62.4709	69.6347	-153.678
1902	9.56907e-05	6.06927	-27.1915	-12.7636	63.3117	70.0761	-154.855
1903	9.51734e-05	6.40506	-27.8282	-12.2031	63.5191	70.4131	-156.322
1904	6.78541e-05	6.60205	-27.3214	-14.587	61.2261	68.614	-151.902
1905	0.000100317	6.16694	-26.8897	-14.0649	62.1055	69.1229	-152.388
1906	7.21052e-05	6.58127	-26.677	-14.7781	60.9384	68.1435	-151.015
1907	5.0503e-06	6.15081	-36.0552	-10.2635	52.5445	64.5464	-164.11
1908	5.13152e-06	6.39346	-36.0041	-10.4918	52.7977	64.7609	-163.754
1909	8.11807e-06	7.47622	-36.0583	-10.2992	52.3304	64.3797	-164.059
1910	2.71542e-05	6.4866	-36.0157	-10.5484	52.3055	64.376	-163.676
1911	4.57462e-06	6.25713	-36.027	-10.2805	52.9948	64.9005	-164.074
1912	3.94693e-06	6.27393	-35.9948	-10.4355	52.9514	64.872	-163.832
1913	4.80955e-06	6.83732	-36.0529	-10.2446	52.764	64.7209	-164.137
1914	3.24185e-05	6.93428	-35.9437	-11.2536	52.5389	64.6447	-162.615
1915	2.48942e-05	6.92323	-35.9541	-10.984	52.8405	64.8496	-163.012
1916	2.8185e-05	6.70302	-35.8673	-11.6602	53.099	65.1301	-161.991
1917	6.30387e-05	6.37021	-35.7006	-12.1912	52.8574	64.9389	-161.146
1918	5.61692e-06	6.69715	-35.9014	-11.1078	53.9822	65.7751	-162.808
1919	5.05922e-05	6.191	-35.036	-13.5501	52.5232	64.5741	-158.856
1920	4.81391e-05	5.94893	-34.5979	-14.0504	52.3047	64.2667	-157.898
1921	7.11995e-06	5.55803	-36.3388	-9.88424	52.7604	64.8218	-164.784
1922	5.75166e-06	5.08844	-36.5458	-9.70292	52.6084	64.7873	-165.131
1923	5.91217e-05	6.166	-35.4471	-12.7461	53.5366	65.4609	-160.222
1924	2.65742e-05	6.50217	-35.7937	-11.7542	53.9735	65.8217	-161.82
1925	1.70461e-05	6.59524	-29.4163	-6.0461	64.2892	70.9575	-168.385
1926	0.000191231	6.77182	-28.4612	-10.4076	63.9871	70.8004	-159.914
1927	9.96627e-05	6.45679	-27.4257	-11.1137	64.0739	70.5772	-157.941
1928	7.59498e-05	6.69968	-29.1314	-7.13058	64.3145	70.9636	-166.246
1929	2.49057e-05	6.8872	-28.8289	-6.52136	64.4328	70.8888	-167.254
1930	0.00014815	6.9658	-29.0632	-8.55808	64.156	70.95	-163.592
1931	0.00018955	6.98733	-28.1396	-9.23141	64.2997	70.792	-161.838
1932	7.94812e-05	6.92379	-28.4841	-7.71052	64.4271	70.8636	-164.853
1933	8.60133e-05	6.75484	-27.0918	-7.45919	64.7071	70.5451	-164.606
1934	0.000107954	6.57094	-25.95	-7.91514	64.9235	70.3641	-163.038
1935	0.00016915	6.81732	-26.4187	-8.8398	64.7873	70.5229	-161.5
1936	8.6056e-05	6.7466	-27.8738	-6.35786	64.5357	70.5849	-167.151
1937	0.00011027	6.68952	-26.784	-6.71574	64.6973	70.3436	-165.924
1938	3.05892e-05	7.00299	-29.4589	-5.60422	64.2618	70.9141	-169.229
1939	2.33003e-05	7.14445	-29.9904	-5.2499	64.0874	70.9519	-170.071
1940	5.7817e-05	6.74458	-28.8806	-5.23171	64.3321	70.7112	-169.732
1941	0.000116823	6.6855	-27.8828	-5.51009	64.4624	70.4501	-168.821
1942	8.5266e-05	6.44455	-27.2293	-4.81294	64.4458	70.1274	-169.976
1943	5.65399e-05	6.65093	-29.2924	-4.53562	64.1791	70.6935	-171.198
1944	3.52703e-05	6.7342	-30.051	-4.69229	64.0309	70.8875	-171.125
1945	5.90241e-05	6.58483	-29.3762	-3.92039	64.1365	70.6528	-172.399
1946	3.37381e-05	6.68096	-30.1986	-3.27446	63.9266	70.7763	-173.812
1947	5.82822e-05	6.4656	-30.8152	-3.23009	63.6033	70.7488	-174.016
1948	0.000119765	6.48325	-28.2517	-3.61709	64.2823	70.3097	-172.704
1949	3.36054e-05	6.78595	-30.0242	-2.70256	63.9859	70.7315	-174.857
1950	5.71523e-05	6.78702	-29.2018	-3.34849	64.1957	70.6049	-173.459
1951	0.000154621	6.56607	-28.0569	-2.69699	64.2626	70.1723	-174.509
1952	0.000115788	6.60292	-26.7282	-2.9957	64.4164	69.8058	-173.605
1953	6.14488e-05	6.63897	-28.9414	-1.81466	64.1632	70.4118	-176.412
1954	4.58181e-05	6.66036	-30.0426	-1.75431	63.8991	70.631	-176.658
1955	4.25412e-05	6.68846	-30.407	-2.17685	63.779	70.6901	-175.905
1956	4.25755e-05	6.74247	-31.0827	-2.43473	63.4463	70.693	-175.521
1957	5.63762e-05	6.2922	-31.5736	-2.24176	63.1021	70.596	-175.939
1958	6.26553e-05	6.77413	-28.8986	-1.1983	64.1334	70.3538	-177.626
1959	0.000142682	6.76004	-25.2306	-15.331	55.7065	63.0463	-148.716
1960	0.000162545	6.56805	-24.2411	-15.3479	56.2731	63.1653	-147.661
1961	0.000135641	6.3635	-22.8466	-15.2912	55.5329	61.9653	-146.206
1962	0.00022262	6.90009	-27.3924	-15.2812	54.584	62.9545	-150.844
1963	0.000224961	7.14648	-28.6768	-15.2237	54.0422	63.0451	-152.037
1964	0.00022717	6.86392	-27.062	-15.2964	56.4227	64.4193	-150.523
1965	0.000226911	7.04322	-28.3261	-15.2606	55.8692	64.4719	-151.686
1966	0.000159305	6.1579	-21.7128	-15.2846	56.0475	62.0192	-144.856
1967	0.00023508	6.47701	-24.0835	-15.3242	57.7943	64.4595	-147.532
1968	0.000200881	6.43724	-25.0088	-15.2696	58.6606	65.5718	-148.593
1969	0.000275242	6.79414	-27.5915	-15.2426	57.8319	65.8647	-151.082
1970	0.000147514	6.74513	-26.4492	-15.2345	58.5892	66.0631	-150.059
1971	7.44421e-05	6.83379	-26.5336	-15.1159	59.8027	67.1482	-150.33
1972	6.76986e-05	6.60277	-27.173	-15.0059	60.1462	67.6839	-151.091
1973	0.000105524	6.74748	-25.1405	-15.0761	60.3254	67.0707	-149.05
1974	0.000115074	6.56418	-24.2488	-15.1765	59.9754	66.4483	-147.959
1975	0.000112555	6.4303	-22.5601	-15.2055	60.103	65.9737	-146.02
1976	0.000221766	6.346	-22.4342	-15.3159	58.7376	64.7146	-145.678
1977	0.00026815	6.18796	-21.4579	-15.3331	57.731	63.4698	-144.452
1978	0.000102428	6.55428	-25.2382	-14.8322	61.0939	67.7453	-149.558
1979	0.000113704	6.43127	-24.4478	-14.689	61.6184	67.8991	-149.001
1980	0.000111109	6.34437	-22.7168	-14.8968	61.5098	67.2415	-146.745
1981	0.000129081	6.28433	-21.7735	-15.1503	60.7151	66.2567	-145.169
1982	0.000146336	6.25457	-25.4549	-14.1128	62.3423	68.8018	-150.995
1983	0.000127631	6.23581	-21.947	-14.7255	62.1677	67.5524	-146.14
1984	0.000148118	6.19494	-22.1255	-14.145	63.134	68.3778	-147.409
1985	0.000142466	5.98962	-22.571	-12.3351	64.6961	69.6218	-151.343
1986	0.00016194	6.19893	-20.0362	-14.8864	62.3999	67.2072	-143.389
1987	0.000317087	6.30223	-23.9024	-13.7401	63.2	68.9519	-150.108
1988	0.000267231	6.02804	-24.1211	-12.842	63.9765	69.5682	-151.969
1989	0.000162025	6.17481	-19.8463	-15.2288	60.8118	65.7562	-142.5
1990	0.000175466	6.35447	-18.8789	-15.1362	61.8388	66.4044	-141.279
1991	0.000140966	6.06768	-25.8833	-12.309	63.8764	70.0118	-154.566
1992	0.000136192	6.26859	-22.7399	-11.2772	65.1896	69.9568	-153.622
1993	0.000144117	6.49179	-25.2154	-11.2672	64.5228	70.1851	-155.923
1994	0.000142114	6.30251	-23.622	-10.7423	65.1164	70.0966	-155.546
1995	0.00016076	6.61437	-26.1211	-10.6324	64.5129	70.4079	-157.852
1996	0.000140658	6.4138	-22.8857	-9.6328	65.6248	70.1652	-157.173
1997	0.00015767	6.52994	-23.7937	-9.06004	65.4319	70.2108	-159.154
1998	0.00015075	6.8275	-25.4357	-9.53465	64.9136	70.368	-159.451
1999	0.000130941	6.3303	-23.3236	-8.00401	65.6045	70.0857	-161.059
[truncated: 11,201 more rows]
